# Supplementary material for: Hemolymph metabolism of black soldier fly (Diptera: Stratiomyidae), response to different supplemental fungi
Source: J Insect Sci. 2024 May 7;24(3):5. doi: 10.1093/jisesa/ieae050 (PMC11075732; doi:10.1093/jisesa/ieae050)
Supplement: ieae050_suppl_Supplementary_Table_S1 [file ieae050_suppl_supplementary_table_s1.xlsx]

## Sheet: Ct vs C
Supplementary Table 1
Name	Formula	Calc. MW	RT [min]	mzCloud Best Match	KEGG ID	Class	Sub-class	InchI	Ratio: C. tropicallis/control	P-value: C. tropicallis/control	Norm. peak area of C. tropicallis 1	Norm. peak area of C. tropicallis 2	Norm. peak area of C. tropicallis 3	Norm. peak area of C. tropicallis 4	Norm. peak area of C. tropicallis 5	Norm. peak area Control 1	Norm. peak area Control 2	Norm. peak area Control 3	Norm. peak area Control 4	Norm. peak area Control 5
2-Hexyl-3-methylenesuccinic acid	C11 H18 O4	214.12	11.326			Fatty Acyls	Fatty acids and conjugates	InChI=1S/C11H18O4/c1-3-4-5-6-7-9(11(14)15)8(2)10(12)13/h9H,2-7H2,1H3,(H,12,13)(H,14,15)	0.041	0.0279235	558919	508437	173263	86712.7	89245.5	4.19305e+06	1.10356e+07	9.45718e+06	495643	167229
δ-Valerolactam	C5 H9 N O	99.0689	4.176	92.9	HMDB0011749	Piperidines	Piperidinones	InChI=1S/C5H9NO/c7-5-3-1-2-4-6-5/h1-4H2,(H,6,7)	0.072	0.000677009	1.34329e+08	5.04643e+07	5.80007e+07	7.96931e+07	4.66794e+07	8.05051e+08	2.55332e+08	1.11756e+09	2.2099e+09	1.53185e+08
Methylhippuric acid	C10 H11 N O3	193.073	5.204	72.9	HMDB00859	Carboxylic acids and derivatives	Amino acids, peptides, and analogues	InChI=1S/C10H11NO3/c1-7(10(13)14)11-9(12)8-5-3-2-4-6-8/h2-7H,1H3,(H,11,12)(H,13,14)	0.093	0.0203035	186981	439647	1.04307e+06	313933	3.67092e+06	8.16961e+06	1.35843e+06	5.37046e+06	2.08187e+06	4.70939e+06
DL-Lactic Acid	C3 H6 O3	90.0312	1.135		C01432	Hydroxy acids and derivatives	Alpha hydroxy acids and derivatives	InChI=1S/C3H6O3/c1-2(4)3(5)6/h2,4H,1H3,(H,5,6)	0.177	6.19651e-08	4.25751e+06	5.30126e+06	3.14631e+06	5.6264e+06	4.00691e+06	1.91027e+07	2.86211e+07	2.3836e+07	3.12635e+07	2.40606e+07
2,3,4,5,6,7,8-Heptahydroxyoctanal	C8 H16 O8	240.084	1.129			Organooxygen compounds	Organooxygen compounds	InChI=1S/C8H16O8/c9-1-3(11)5(13)7(15)8(16)6(14)4(12)2-10/h1,3-8,10-16H,2H2	0.177	6.19651e-08	4.25751e+06	5.30126e+06	3.14631e+06	5.6264e+06	4.00691e+06	1.91027e+07	2.86211e+07	2.3836e+07	3.12635e+07	2.40606e+07
Acetophenone	C8 H8 O	120.058	5.63	74.9	C07113	Organooxygen compounds	Carbonyl compounds	InChI=1S/C8H8O/c1-7(9)8-5-3-2-4-6-8/h2-6H,1H3	0.28	0.00872048	3.86801e+07	3.00314e+07	8.49675e+07	6.60785e+07	2.46295e+07	1.38236e+08	1.52641e+08	8.47762e+07	1.22997e+08	1.52821e+08
N-Acetyltyramine	C10 H13 N O2	179.095	5.63	96.9		Phenols	1-hydroxy-2-unsubstituted benzenoids	InChI=1S/C10H13NO2/c1-8(12)11-7-6-9-2-4-10(13)5-3-9/h2-5,13H,6-7H2,1H3,(H,11,12)	0.283	0.0094977	5.37634e+07	4.21888e+07	1.21621e+08	9.55772e+07	3.56237e+07	1.9001e+08	2.25666e+08	1.16572e+08	1.81436e+08	2.27077e+08
	C18 H29 N2 O7 P S	448.143	1.239						0.352	0.0220013	2.75473e+06	1.33681e+06	695678	2.27368e+06	3.29978e+06	8.19205e+06	4.52021e+06	7.15346e+06	5.83084e+06	6.45768e+06
	C12 H4 Cl2 N3 P	290.952	4.219						0.46	0.00350519	2.09584e+06	2.09165e+06	2.38312e+06	2.89718e+06	2.4278e+06	5.45391e+06	3.97246e+06	4.22095e+06	5.17562e+06	5.70809e+06
	C16 H35 O9 P	402.2	4.671						0.535	0.0207826	2.15152e+06	1.52665e+06	3.74756e+06	2.52866e+06	2.77049e+06	4.72234e+06	4.87062e+06	2.96465e+06	5.02088e+06	4.16949e+06
	C7 H10 N9 O5 P S2	394.997	1.796						0.545	0.000180978	3.36825e+06	3.97038e+06	3.12392e+06	4.13603e+06	2.93881e+06	6.18031e+06	5.87798e+06	7.00426e+06	5.70886e+06	6.26322e+06
L-Histidine	C6 H9 N3 O2	155.07	1.078	96.1	C00135	Carboxylic acids and derivatives	Amino acids, peptides, and analogues	InChI=1S/C6H9N3O2/c7-5(6(10)11)1-4-2-8-3-9-4/h2-3,5H,1,7H2,(H,8,9)(H,10,11)/t5-/m0/s1	0.553	0.0300274	6.36047e+08	4.66667e+08	3.79137e+08	3.48927e+08	3.94759e+08	5.58408e+08	4.97298e+08	7.14284e+08	7.42632e+08	7.88722e+08
2-Amino-4-methylpyrimidine	C5 H7 N3	92.0379	1.078	68.6		Diazines	Pyrimidines and pyrimidine derivatives	InChI=1S/C5H7N3/c1-4-2-3-7-5(6)8-4/h2-3H,1H3,(H2,6,7,8)	0.628	0.0356179	4.20227e+08	2.95223e+08	2.48245e+08	2.33466e+08	2.67776e+08	3.75782e+08	3.22148e+08	4.62993e+08	4.2654e+08	5.22787e+08
2-Amino-4-methylpyrimidine	C5 H7 N3	68.0379	1.081	69.9		Diazines	Pyrimidines and pyrimidine derivatives	InChI=1S/C5H7N3/c1-4-2-3-7-5(6)8-4/h2-3H,1H3,(H2,6,7,8)	0.628	0.0356179	4.20227e+08	2.95223e+08	2.48245e+08	2.33466e+08	2.67776e+08	3.75782e+08	3.22148e+08	4.62993e+08	4.2654e+08	5.22787e+08
2-Amino-4-methylpyrimidine	C5 H7 N3	109.064	1.084	68.6		Diazines	Pyrimidines and pyrimidine derivatives	InChI=1S/C5H7N3/c1-4-2-3-7-5(6)8-4/h2-3H,1H3,(H2,6,7,8)	0.628	0.0356179	4.20227e+08	2.95223e+08	2.48245e+08	2.33466e+08	2.67776e+08	3.75782e+08	3.22148e+08	4.62993e+08	4.2654e+08	5.22787e+08
	C10 H16 N5 O2 P3 S	363.025	1.752						0.641	0.0407034	2.48872e+06	3.03526e+06	5.1111e+06	3.90906e+06	4.86339e+06	4.70495e+06	6.10361e+06	5.39818e+06	6.63186e+06	6.0968e+06
		174.111	1.067						0.653	0.0485108	1.06978e+07	2.61459e+07	4.04672e+07	3.04368e+07	2.35971e+07	5.78194e+07	3.51582e+07	4.00392e+07	4.35756e+07	3.42774e+07
	C11 H16 O9	292.078	1.065						0.656	0.0335684	3.36761e+07	4.37671e+07	4.81235e+07	3.63088e+07	3.36791e+07	4.1977e+07	5.6205e+07	5.5325e+07	4.81846e+07	6.37779e+07
L-Histidine	C6 H9 N3 O2	155.068	1.067	88.9	C00135	Carboxylic acids and derivatives	Amino acids, peptides, and analogues	InChI=1S/C6H9N3O2/c7-5(6(10)11)1-4-2-8-3-9-4/h2-3,5H,1,7H2,(H,8,9)(H,10,11)/t5-/m0/s1	0.668	0.0155621	7.55112e+08	5.54637e+08	5.30765e+08	4.87781e+08	5.6089e+08	7.33592e+08	6.5376e+08	8.3018e+08	8.62902e+08	9.07927e+08
5-Aminovaleric acid	C5 H11 N O2	117.078	1.291	75.6	C00431	Carboxylic acids and derivatives	Amino acids, peptides, and analogues	InChI=1S/C5H11NO2/c6-4-2-1-3-5(7)8/h1-4,6H2,(H,7,8)	0.677	0.0175603	2.01371e+07	2.43354e+07	2.40496e+07	2.20429e+07	2.27076e+07	3.6892e+07	3.73117e+07	3.2535e+07	2.76013e+07	3.35357e+07
		94.0518	1.062						0.685	0.0354392	3.1361e+07	2.35362e+07	2.12735e+07	1.92824e+07	2.24283e+07	2.75077e+07	2.66009e+07	3.27427e+07	4.02656e+07	4.0145e+07
L-Arginine	C6 H14 N4 O2	174.112	1.083	98.2	C00062	Carboxylic acids and derivatives	Amino acids, peptides, and analogues	InChI=1S/C6H14N4O2/c7-4(5(11)12)2-1-3-10-6(8)9/h4H,1-3,7H2,(H,11,12)(H4,8,9,10)	0.697	0.00716501	8.5986e+08	1.62939e+09	1.84427e+09	1.84218e+09	1.30773e+09	2.60707e+09	1.79905e+09	2.33646e+09	2.50919e+09	2.1793e+09
AMIDINOPROLINE	C6 H11 N3 O2	157.085	1.084		11643967	Carboxylic acids and derivatives	Amino acids, peptides, and analogues	InChI=1S/C6H11N3O2/c7-6(8)9-3-1-2-4(9)5(10)11/h4H,1-3H2,(H3,7,8)(H,10,11)/t4-/m0/s1	0.697	0.00716501	8.5986e+08	1.62939e+09	1.84427e+09	1.84218e+09	1.30773e+09	2.60707e+09	1.79905e+09	2.33646e+09	2.50919e+09	2.1793e+09
	C11 H8 Cl N O5 S	300.98	4.221						0.705	0.0183986	2.52493e+06	2.83271e+06	3.18389e+06	3.62317e+06	2.8901e+06	4.1001e+06	4.02863e+06	4.0585e+06	4.50964e+06	4.86795e+06
Imidazoleacetic acid	C5 H6 N2 O2	126.043	1.185	67.6	C02835	Carboxylic acids and derivatives	Amino acids, peptides, and analogues	InChI=1S/C5H6N2O2/c8-5(9)1-4-2-6-3-7-4/h2-3H,1H2,(H,6,7)(H,8,9)	0.709	0.0207627	3.71539e+07	3.96173e+07	3.35533e+07	3.71669e+07	4.2474e+07	4.49988e+07	5.24115e+07	5.67077e+07	3.90083e+07	5.74652e+07
Hypoxanthine	C5 H4 N4 O	136.039	4.221	75.2	C00262	Imidazopyrimidines	Purines and purine derivatives	InChI=1S/C5H4N4O/c10-5-3-4(7-1-6-3)8-2-9-5/h1-2H,(H2,6,7,8,9,10)	0.774	0.0325571	7.52342e+06	1.01686e+07	8.92235e+06	8.48229e+06	7.43035e+06	9.90423e+06	1.0954e+07	1.0064e+07	1.21645e+07	1.32642e+07
N-Acetylvaline	C7 H13 N O3	159.088	5.133	95.5	66789	Carboxylic acids and derivatives	Amino acids, peptides, and analogues	InChI=1S/C7H13NO3/c1-4(2)6(7(10)11)8-5(3)9/h4,6H,1-3H3,(H,8,9)(H,10,11)/t6-/m0/s1	0.78	0.00981919	8.14442e+06	8.21686e+06	9.65761e+06	1.05748e+07	8.97078e+06	1.17608e+07	1.14961e+07	1.12828e+07	1.17276e+07	1.13924e+07
		71.0742	1.283						0.782	0.0443109	1.5837e+09	1.80572e+09	1.84956e+09	1.81822e+09	1.90795e+09	2.49621e+09	2.64852e+09	2.10986e+09	2.12704e+09	2.32413e+09
L-Arginine	C6 H14 N4 O2	174.112	1.321	98.2	C00062	Carboxylic acids and derivatives	Amino acids, peptides, and analogues	InChI=1S/C6H14N4O2/c7-4(5(11)12)2-1-3-10-6(8)9/h4H,1-3,7H2,(H,11,12)(H4,8,9,10)	0.802	0.0361726	1.16578e+08	3.09839e+08	3.26604e+08	3.04239e+08	2.06513e+08	4.45335e+08	3.27262e+08	3.56434e+08	3.79579e+08	3.94631e+08
THTC	C5 H8 O2 S	132.025	1.796			Thiolanes		InChI=1S/C5H8O2S/c6-5(7)4-2-1-3-8-4/h4H,1-3H2,(H,6,7)	0.807	0.0379048	3.4606e+08	3.39216e+08	3.20495e+08	3.71256e+08	2.26094e+08	4.6304e+08	4.20088e+08	4.73074e+08	3.55319e+08	4.03048e+08
	C5 H4 Cl2 O6 P2	291.887	4.227						1.451	0.0442815	2.11047e+07	3.25787e+07	2.21739e+07	2.10929e+07	1.57527e+07	1.55812e+07	1.03935e+07	1.63027e+07	1.45462e+07	1.35582e+07
Phosphocholine	C5 H14 N O4 P	183.066	1.123		C00588	Organonitrogen compounds	Quaternary ammonium salts	InChI=1S/C5H14NO4P/c1-6(2,3)4-5-10-11(7,8)9/h4-5H2,1-3H3,(H-,7,8,9)/p+1	1.631	0.0174206	1.53383e+09	2.7153e+09	2.49716e+09	2.96177e+09	2.6587e+09	1.19526e+09	2.10103e+09	1.69214e+09	1.29254e+09	1.63021e+09
Ascorbyl glucoside	C12 H18 O11	338.085	1.265			Fatty Acyls	Fatty acids and conjugates	InChI=1S/C12H18O11/c13-1-3(15)9-8(19)10(11(20)22-9)23-12-7(18)6(17)5(16)4(2-14)21-12/h3-7,9,12-19H,1-2H2/t3-,4+,5+,6-,7+,9+,12+/m0/s1	1.634	0.00342053	2.50019e+07	2.03496e+07	2.3104e+07	2.46947e+07	1.85456e+07	1.41366e+07	1.88318e+07	1.36925e+07	1.56143e+07	1.28401e+07
	C H3 Cl2 N7 O	198.977	1.078						1.712	0.0336164	7.4872e+06	1.12265e+07	1.13271e+07	1.36466e+07	9.10499e+06	2.71762e+06	9.25182e+06	5.18998e+06	6.55887e+06	6.86251e+06
	C15 H26 N5 O11 P	483.135	1.165						1.719	0.00586868	7.29438e+08	1.0423e+09	6.95488e+08	8.9354e+08	6.04661e+08	1.87863e+08	5.11911e+08	4.02562e+08	4.24218e+08	4.28405e+08
	C6 H N3 O3	163.001	1.075						1.743	0.00726008	4.05364e+07	6.15732e+07	5.32773e+07	6.07337e+07	4.5962e+07	1.21039e+07	3.75733e+07	3.05609e+07	3.19596e+07	2.67914e+07
2,6-Pyridinecarboxylic acid	C7 H5 N O4	167.022	4.162	67.3					1.782	0.00744386	5.82079e+07	5.79695e+07	4.53209e+07	4.35636e+07	2.72082e+07	2.38189e+07	2.08356e+07	2.54364e+07	3.08601e+07	2.81907e+07
	C H N5 O4 S	178.975	1.072						1.861	0.000453916	2.19454e+07	2.90308e+07	1.96601e+07	2.13557e+07	2.53279e+07	7.04095e+06	1.2688e+07	1.19722e+07	1.13107e+07	1.17927e+07
(2S)-2-{[(tert-butoxy)carbonyl]amino}-5-methoxy-5-oxopentanoic acid	C11 H19 N O6	261.121	2.297			Carboxylic acids and derivatives	Amino acids, peptides, and analogues	InChI=1S/C11H19NO6/c1-11(2,3)18-10(16)12-7(9(14)15)5-6-8(13)17-4/h7H,5-6H2,1-4H3,(H,12,16)(H,14,15)/t7-/m0/s1	1.864	0.00859769	6.58702e+06	1.11866e+07	1.06052e+07	9.87363e+06	1.21144e+07	6.15236e+06	8.41711e+06	5.69003e+06	4.73862e+06	4.77393e+06
L-Carnitine	C7 H15 N O3	161.105	1.157	99	C00318	Organonitrogen compounds	Quaternary ammonium salts	InChI=1S/C7H15NO3/c1-8(2,3)5-6(9)4-7(10)11/h6,9H,4-5H2,1-3H3/t6-/m0/s1	1.87	0.0137439	2.58572e+08	4.17798e+08	4.00346e+08	3.60678e+08	5.11619e+08	2.14113e+08	1.87932e+08	2.83396e+08	2.35684e+08	1.44602e+08
Pyruvic acid	C3 H4 O3	88.0147	2.725	78.3	C00022	Keto acids and derivatives	Alpha-keto acids and derivatives	InChI=1S/C3H4O3/c1-2(4)3(5)6/h1H3,(H,5,6)	1.938	0.0380313	2.04104e+08	2.04475e+08	9.89966e+07	9.47756e+07	6.26325e+07	3.97038e+07	5.10759e+07	7.5388e+07	6.57871e+07	4.23995e+07
		148.036	2.722						1.938	0.0380313	2.04104e+08	2.04475e+08	9.89966e+07	9.47756e+07	6.26325e+07	3.97038e+07	5.10759e+07	7.5388e+07	6.57871e+07	4.23995e+07
Acetyl-β-methylcholine	C8 H17 N O2	159.126	1.266	59.7	C07471	Organooxygen compounds	Carbonyl compounds	InChI=1S/C8H18NO2/c1-7(10)8(11-5)6-9(2,3)4/h8H,6H2,1-5H3/q+1	1.989	2.6776e-05	7.32581e+07	8.15746e+07	9.15709e+07	9.57087e+07	8.88e+07	4.0729e+07	4.79584e+07	4.70209e+07	4.4636e+07	3.636e+07
Valine	C5 H11 N O2	117.079	1.18	87.7	C16436	Carboxylic acids and derivatives	Amino acids, peptides, and analogues	InChI=1S/C5H11NO2/c1-3(2)4(6)5(7)8/h3-4H,6H2,1-2H3,(H,7,8)/t4-/m0/s1	2.014	0.000729628	1.66675e+09	1.13857e+09	9.70268e+08	1.19476e+09	9.88576e+08	5.65274e+08	6.96459e+08	7.86175e+08	5.04974e+08	5.3573e+08
Octyl nitrate	C8 H17 N O3	175.121	2.022			Organic oxoanionic compounds	Organic nitrates	InChI=1S/C8H17NO3/c1-2-3-4-5-6-7-8-12-9(10)11/h2-8H2,1H3	2.051	0.00026134	1.26987e+07	6.48899e+06	7.04293e+06	5.5472e+06	9.78742e+06	3.43403e+06	4.8417e+06	4.51859e+06	2.95663e+06	3.40606e+06
(E)-di-tert-butyl diazene-1,2-dicarboxylate	C10 H18 N2 O4	230.127	4.28			Organic carbonic acids and derivatives		InChI=1S/C10H18N2O4/c1-9(2,3)15-7(13)11-12-8(14)16-10(4,5)6/h1-6H3	2.129	0.0368304	3.88323e+07	5.7589e+06	1.03127e+07	1.41514e+07	1.00503e+07	4.8428e+06	4.38412e+06	8.17604e+06	4.82144e+06	5.94166e+06
Boc-Lys-OH	C11 H22 N2 O4	246.158	1.923			Carboxylic acids and derivatives	Amino acids, peptides, and analogues	InChI=1S/C11H22N2O4/c1-11(2,3)17-10(16)13-8(9(14)15)6-4-5-7-12/h8H,4-7,12H2,1-3H3,(H,13,16)(H,14,15)/t8-/m0/s1	2.198	0.00176542	7.78309e+06	7.00344e+06	1.13627e+07	1.07453e+07	1.32434e+07	3.28024e+06	5.38021e+06	4.88782e+06	4.29168e+06	6.21492e+06
ATPA	C10 H16 N2 O4	228.111	1.739			Carboxylic acids and derivatives	Amino acids, peptides, and analogues	InChI=1S/C10H16N2O4/c1-10(2,3)7-5(8(13)12-16-7)4-6(11)9(14)15/h6H,4,11H2,1-3H3,(H,12,13)(H,14,15)	2.246	0.0216486	3.29167e+06	8.47659e+06	9.68328e+06	8.94105e+06	7.06828e+06	3.65389e+06	4.36947e+06	3.77419e+06	4.0666e+06	3.32224e+06
tert-butyl 4-aminobutanoate	C8 H17 N O2	159.126	1.767			Piperidines	Piperidines	InChI=1S/C8H17NO2/c1-8(2,3)11-7(10)5-4-6-9/h4-6,9H2,1-3H3	2.305	0.000135727	2.5377e+07	2.1654e+07	2.44385e+07	2.80385e+07	2.52511e+07	1.09546e+07	1.42306e+07	1.25843e+07	1.02714e+07	8.6938e+06
	C11 H26 N6 O8 S	402.151	1.084						2.305	0.0091501	2.00321e+07	6.08759e+06	5.42226e+06	6.56087e+06	3.19345e+06	979388	2.64085e+06	2.96923e+06	3.65583e+06	1.91471e+06
6-(3-Methylpiperidino)[1,2,4]triazolo[4,3-b]pyridazine	C11 H15 N5	217.131	3.809	53.8					2.329	0.00593438	7.65635e+06	7.03811e+06	6.19094e+06	8.28989e+06	5.3792e+06	2.91337e+06	1.55422e+06	3.02257e+06	6.85562e+06	4.0801e+06
Acetyl-L-carnitine	C9 H17 N O4	171.09	1.268	97.4	C02571	Fatty Acyls	Fatty acid esters	InChI=1S/C9H17NO4/c1-7(11)14-8(5-9(12)13)6-10(2,3)4/h8H,5-6H2,1-4H3/t8-/m1/s1	2.336	9.76743e-05	1.63727e+08	1.71007e+08	2.34976e+08	2.19815e+08	2.07824e+08	1.11741e+08	8.89681e+07	1.13913e+08	8.08158e+07	8.07691e+07
Ecgonine methyl ester	C10 H17 N O3	199.121	4.293		C12448	Tropane alkaloids		InChI=1S/C10H17NO3/c1-11-6-3-4-7(11)9(8(12)5-6)10(13)14-2/h6-9,12H,3-5H2,1-2H3/t6-,7+,8-,9+/m0/s1	2.375	0.00233915	1.09819e+07	9.51554e+06	1.15213e+07	1.5059e+07	7.5691e+06	3.35843e+06	3.54008e+06	5.75056e+06	7.37672e+06	4.62358e+06
1-ACETYL-2-CARBOXYPIPERIDINE	C8 H13 N O3	171.09	1.773			Carboxylic acids and derivatives	Amino acids, peptides, and analogues	InChI=1S/C8H13NO3/c1-6(10)9-5-3-2-4-7(9)8(11)12/h7H,2-5H2,1H3,(H,11,12)/t7-/m0/s1	2.469	3.40078e-05	9.34983e+07	7.68637e+07	1.11031e+08	1.14477e+08	1.10313e+08	5.04626e+07	4.46834e+07	5.19732e+07	3.34506e+07	3.31341e+07
Acetyl-L-carnitine	C9 H17 N O4	203.116	1.765	98.7	C02571	Fatty Acyls	Fatty acid esters	InChI=1S/C9H17NO4/c1-7(11)14-8(5-9(12)13)6-10(2,3)4/h8H,5-6H2,1-4H3/t8-/m1/s1	2.469	3.40078e-05	9.34983e+07	7.68637e+07	1.11031e+08	1.14477e+08	1.10313e+08	5.04626e+07	4.46834e+07	5.19732e+07	3.34506e+07	3.31341e+07
tert-butyl 4-(aminomethyl)-4-hydroxypiperidine-1-carboxylate	C11 H22 N2 O3	230.163	5.109			Piperidines	Piperidines	InChI=1S/C11H22N2O3/c1-10(2,3)16-9(14)13-6-4-11(15,8-12)5-7-13/h15H,4-8,12H2,1-3H3	2.513	0.00814908	4.50812e+06	4.81918e+06	8.52242e+06	6.61835e+06	2.20301e+06	1.25897e+06	1.00846e+06	1.91733e+06	4.32687e+06	2.24635e+06
6-Hydroxynicotinic acid	C6 H5 N O3	139.027	4.346	72.4	C01020	Pyridines and derivatives	Pyridinecarboxylic acids and derivatives	InChI=1S/C6H5NO3/c8-5-3-1-2-4(7-5)6(9)10/h1-3H,(H,7,8)(H,9,10)	2.576	0.0189765	1.19922e+07	1.55545e+07	1.273e+07	1.30497e+07	4.7338e+06	3.78147e+06	4.27616e+06	4.94138e+06	6.43488e+06	7.75999e+06
2-methylcitric acid	C7 H10 O7	206.042	2.331		C02225	Carboxylic acids and derivatives	Tricarboxylic acids and derivatives	InChI=1S/C7H10O7/c1-3(5(10)11)7(14,6(12)13)2-4(8)9/h3,14H,2H2,1H3,(H,8,9)(H,10,11)(H,12,13)	2.65	0.0401976	2.23781e+07	7.01423e+06	1.00735e+07	8.38973e+06	9.36432e+06	3.53384e+06	3.44644e+06	1.02641e+07	6.20438e+06	2.30198e+06
	C5 H10 N6 O6 S	282.038	1.111						2.817	0.00484692	2.46996e+07	5.27706e+07	2.91226e+07	4.27917e+07	2.42808e+07	2.15507e+06	1.55205e+07	1.03383e+07	1.39693e+07	8.3009e+06
1-Amino-3-methylcyclohexanecarboxylic acid	C8 H15 N O2	157.11	1.259			Carboxylic acids and derivatives	Amino acids, peptides, and analogues	InChI=1S/C8H15NO2/c1-6-3-2-4-8(9,5-6)7(10)11/h6H,2-5,9H2,1H3,(H,10,11)	2.852	3.22931e-05	3.22603e+07	2.55709e+07	4.14836e+07	2.94474e+07	1.98616e+07	1.03245e+07	1.80565e+07	8.50013e+06	9.00448e+06	1.11544e+07
Nitrobenzene	C6 H5 N O2	123.031	4.347	95.8	C06813	Benzene and substituted derivatives	Nitrobenzenes	InChI=1S/C6H5NO2/c8-7(9)6-4-2-1-3-5-6/h1-5H	2.891	0.0116779	3.3385e+08	4.6263e+08	3.67263e+08	3.58956e+08	1.17035e+08	8.4631e+07	7.81234e+07	1.24178e+08	1.58983e+08	1.79005e+08
	C8 H18 N6 O4 P2	324.085	1.128						2.972	0.00336725	6.7819e+06	1.59692e+07	1.11052e+07	1.83956e+07	1.43277e+07	3.08859e+06	9.46094e+06	4.82112e+06	4.75022e+06	6.15954e+06
Acetylcholine	C7 H15 N O2	145.11	1.223	70.5	C01996	Organonitrogen compounds	Quaternary ammonium salts	InChI=1S/C7H16NO2/c1-7(9)10-6-5-8(2,3)4/h5-6H2,1-4H3/q+1	3.039	0.00325997	1.77854e+07	4.3292e+07	3.36669e+07	5.62224e+07	4.65343e+07	9.5304e+06	1.67143e+07	9.93526e+06	2.31273e+07	1.42432e+07
N-Ethyl-2-pyrrolidone	C6 H11 N O	113.084	1.221			Pyrrolidines	N-alkylpyrrolidines	InChI=1S/C6H11NO/c1-2-7-5-3-4-6(7)8/h2-5H2,1H3	3.039	0.00316658	1.77854e+07	4.3292e+07	3.36669e+07	5.62224e+07	4.65343e+07	9.5304e+06	1.67143e+07	9.93526e+06	2.31273e+07	1.42432e+07
	C6 H12 N2 O10 S	304.02	1.09						3.073	0.00350808	2.2793e+07	5.09317e+07	3.10076e+07	3.93891e+07	2.19816e+07	2.26681e+06	1.55161e+07	1.00895e+07	1.21192e+07	8.92897e+06
Pyrrole-2-carboxylic acid	C5 H5 N O2	111.032	4.346	68.9	C05942	Ergoline and derivatives	Lysergic acids and derivatives	InChI=1S/C5H5NO2/c7-5(8)4-2-1-3-6-4/h1-3,6H,(H,7,8)	3.121	0.0163996	7.41812e+07	1.01575e+08	8.44656e+07	8.1848e+07	2.547e+07	2.04677e+07	1.8256e+07	2.62272e+07	3.73833e+07	4.13753e+07
	C13 H3 N5 O6 P2	386.955	4.233						3.128	0.00873518	3.8289e+07	4.66188e+07	3.73943e+07	3.57067e+07	1.16766e+07	7.60021e+06	6.85683e+06	1.22142e+07	2.22879e+07	1.19546e+07
2,6-Pyridinecarboxylic acid	C7 H5 N O4	167.022	4.346	97.8		Pyrrole carboxylic acids			3.475	0.0130309	5.82764e+08	7.68283e+08	6.11484e+08	6.11116e+08	1.75021e+08	1.24885e+08	1.04723e+08	1.75877e+08	2.57625e+08	2.91033e+08
		79.0409	4.348						3.587	0.0227066	3.9042e+06	6.12948e+06	4.67138e+06	4.49513e+06	1.06751e+06	860574	516755	1.2531e+06	1.85662e+06	1.96921e+06
	C13 H3 N5 O6 P2	386.955	4.347						3.614	0.0167807	4.6446e+08	5.93977e+08	4.94773e+08	4.79117e+08	1.39506e+08	7.16183e+07	5.35251e+07	1.32572e+08	2.27083e+08	2.44695e+08
BOC-THR(ME)-OH	C10 H19 N O5	233.126	4.179			Carboxylic acids and derivatives	Amino acids, peptides, and analogues	InChI=1S/C10H19NO5/c1-6(15-5)7(8(12)13)11-9(14)16-10(2,3)4/h6-7H,1-5H3,(H,11,14)(H,12,13)/t6-,7+/m1/s1	3.625	2.8816e-06	1.55767e+07	2.4465e+07	2.27753e+07	2.24549e+07	2.95098e+07	6.63056e+06	9.22258e+06	6.28222e+06	5.27891e+06	5.2046e+06
Boc-Ser-Otbu	C12 H23 N O5	261.158	5.398			Carboxylic acids and derivatives	Amino acids, peptides, and analogues	InChI=1S/C12H23NO5/c1-11(2,3)17-9(15)8(7-14)13-10(16)18-12(4,5)6/h8,14H,7H2,1-6H3,(H,13,16)/t8-/m0/s1	3.628	0.00485538	1.67593e+06	2.90081e+06	2.93261e+06	2.42694e+06	2.05504e+06	668946	1.29097e+06	553201	477089	674796
(2-Methylcyclohexyl)sulfamic acid	C7 H15 N O3 S	193.077	2.12			Organic sulfuric acids and derivatives		InChI=1S/C7H15NO3S/c1-6-4-2-3-5-7(6)11-12(8,9)10/h6-7H,2-5H2,1H3,(H2,8,9,10)	3.701	0.0146638	3.44913e+06	1.20887e+07	6.40686e+06	7.95495e+06	5.48418e+06	796018	3.06331e+06	2.11878e+06	822583	1.73111e+06
indazolium-3-carboxylate	C8 H6 N2 O2	162.043	4.346			Nucleus of alkaloid nigellicine.			4.224	0.0113665	6.56214e+06	8.81293e+06	7.908e+06	8.0215e+06	1.92566e+06	1.30081e+06	1.25217e+06	1.8723e+06	2.9752e+06	3.42665e+06
Methyl N~2~-acetyl-L-lysinate	C9 H18 N2 O3	202.132	4.041			Carboxylic acids and derivatives	Amino acids, peptides, and analogues	InChI=1S/C9H18N2O3/c1-7(12)11-8(9(13)14-2)5-3-4-6-10/h8H,3-6,10H2,1-2H3,(H,11,12)/t8-/m0/s1	4.93	1.19531e-07	5.97671e+06	5.86736e+06	5.88095e+06	6.22095e+06	4.58055e+06	1.05808e+06	1.58101e+06	1.56896e+06	1.19298e+06	958442
6-Acrylamidohexanoic Acid	C9 H15 N O3	185.105	4.042			Fatty Acyls	Fatty acids and conjugates	InChI=1S/C9H15NO3/c1-2-8(11)10-7-5-3-4-6-9(12)13/h2H,1,3-7H2,(H,10,11)(H,12,13)	4.93	1.19531e-07	5.97671e+06	5.86736e+06	5.88095e+06	6.22095e+06	4.58055e+06	1.05808e+06	1.58101e+06	1.56896e+06	1.19298e+06	958442
Quinolinic acid	C7 H5 N O4	167.021	4.347	83.6	C03722	Pyridines and derivatives	Pyridinecarboxylic acids and derivatives	InChI=1S/C7H5NO4/c9-6(10)4-2-1-3-8-5(4)7(11)12/h1-3H,(H,9,10)(H,11,12)	5.278	0.00902679	3.68712e+07	5.38811e+07	4.08031e+07	3.88288e+07	8.09511e+06	5.49304e+06	3.29387e+06	7.35695e+06	1.30821e+07	1.40088e+07
Glycyl-Phenylalanine	C11 H14 N2 O3	222.1	1.274		HMDB0028848	Carboxylic acids and derivatives	Amino acids, peptides, and analogues	InChI=1S/C11H14N2O3/c12-7-10(14)13-9(11(15)16)6-8-4-2-1-3-5-8/h1-5,9H,6-7,12H2,(H,13,14)(H,15,16)	7.344	1.56865e-08	2.7333e+07	1.39327e+07	2.01929e+07	2.12089e+07	2.32973e+07	2.80941e+06	1.75042e+06	2.88789e+06	4.56881e+06	3.26554e+06
N-Carbamoylphenylalanine	C10 H12 N2 O3	208.085	1.271			Carboxylic acids and derivatives	Amino acids, peptides, and analogues	InChI=1S/C10H12N2O3/c11-10(15)12-8(9(13)14)6-7-4-2-1-3-5-7/h1-5,8H,6H2,(H,13,14)(H3,11,12,15)/t8-/m0/s1	9.615	1.76078e-08	2.33848e+07	1.7079e+07	2.21895e+07	2.30037e+07	2.98404e+07	1.52081e+06	2.84637e+06	2.52499e+06	1.09409e+06	2.39241e+06
Pyridoxal	C8 H9 N O3	167.058	1.271		C00250	Pyridines and derivatives	Pyridine carboxaldehydes	InChI=1S/C8H9NO3/c1-5-8(12)7(4-11)6(3-10)2-9-5/h2,4,10,12H,3H2,1H3	9.615	1.76078e-08	2.33848e+07	1.7079e+07	2.21895e+07	2.30037e+07	2.98404e+07	1.52081e+06	2.84637e+06	2.52499e+06	1.09409e+06	2.39241e+06
2-Aminoheptanoic acid	C7 H15 N O2	145.11	4.705			Carboxylic acids and derivatives	Amino acids, peptides, and analogues	InChI=1S/C7H15NO2/c1-2-3-4-5-6(8)7(9)10/h6H,2-5,8H2,1H3,(H,9,10)	9.803	0.0101661	2.03586e+07	4.48763e+07	5.4384e+07	7.83637e+07	8.27623e+06	3.66434e+06	4.57774e+06	5.60196e+06	3.42752e+07	4.17771e+06
N-Boc-L-proline	C10 H17 N O4	215.116	4.28			Carboxylic acids and derivatives	Amino acids, peptides, and analogues	InChI=1S/C10H17NO4/c1-10(2,3)15-9(14)11-6-4-5-7(11)8(12)13/h7H,4-6H2,1-3H3,(H,12,13)/t7-/m0/s1	10.087	0.0164463	1.12372e+06	3.31455e+06	3.76956e+06	3.73562e+06	444328	321479	470214	580238	259681	328600
1-Carbamoyl-1H-imidazol-1-ium	C4 H6 N3 O	112.051	4.733						10.868	0.0302775	334962	5.69333e+06	5.5013e+06	1.42284e+06	2.01171e+06	819790	126254	185104	98964.6	188631
tert-butyl 5-formyl-2-pyridinylcarbamate	C11 H14 N2 O3	222.1	1.902			Pyridines and derivatives	Pyridine carboxaldehydes	InChI=1S/C11H14N2O3/c1-11(2,3)16-10(15)13-9-5-4-8(7-14)6-12-9/h4-7H,1-3H3,(H,12,13,15)	13.255	4.07e-08	1.59492e+08	4.73738e+07	6.62473e+07	7.899e+07	9.44362e+07	5.34152e+06	2.2715e+06	6.92572e+06	9.5854e+06	5.95914e+06
Methyl 2-diazoacetamidohexanoate	C9 H15 N3 O3	213.111	1.102			Carboxylic acids and derivatives	Amino acids, peptides, and analogues	InChI=1S/C9H15N3O3/c1-4-5-6-9(12-10,8(14)15-3)11-7(2)13/h4-6H2,1-3H3/p+1	21.075	9.4539e-06	1.865e+07	3.42141e+07	3.80218e+07	1.90247e+07	1.92247e+07	860050	910264	1.65234e+06	912197	1.05703e+06
	C15 H20 N O8 P	373.092	6.748						324.518	6.12548e-09	2.77549e+07	3.0832e+07	4.71861e+07	5.11004e+07	4.78043e+07	519648	67040.7	628208	145404	58512.1
The significantly over- and down-accumulated metabolites in yeast treatments and control (water) are presented according to the Candida tropicalis / control ratio and P-value followed by the normalized peak area of each sample. The list of significantly altered metabolites includes the name, formula, calculated molecular weight, retention time (RT, in min), mzCloud score, and KEGG ID. Some metabo…
