# Supplementary material for: Hemolymph metabolism of black soldier fly (Diptera: Stratiomyidae), response to different supplemental fungi
Source: J Insect Sci. 2024 May 7;24(3):5. doi: 10.1093/jisesa/ieae050 (PMC11075732; doi:10.1093/jisesa/ieae050)
Supplement: ieae050_suppl_Supplementary_Table_S2 [file ieae050_suppl_supplementary_table_s2.xlsx]

## Sheet: Pk vs C
Supplementary Table 2
Name	Formula	Calc. MW	RT [min]	mzCloud Best Match	KEGG ID	Class	Sub-class	InchI	Ratio: P. kudriavzevii/ Control	P-value: P. kudriavzevii/Control	Norm. peak area of P. kudriavzevii 1	Norm. peak area of P. kudriavzevii 2	Norm. peak area of P. kudriavzevii 3	Norm. peak area of P. kudriavzevii 4	Norm. peak area of P. kudriavzevii 5	Norm. peak area of Control 1	Norm. peak area of Control 2	Norm. peak area of Control 3	Norm. peak area of Control 4	Norm. peak area of Control 5
Indoleacetic acid	C11 H11 N O	173.084	5.109		C00954	Indoles and derivatives	Indoles	InChI=1S/C11H11NO/c1-8(13)6-9-7-12-11-5-3-2-4-10(9)11/h2-5,7,12H,6H2,1H3	0.033	0.00688127	174613	183078	322584	191911	279889	8.91391e+06	2.01233e+06	9.54116e+06	5.78099e+06	670543
		170.129	11.325						0.042	0.0353666	160246	368313	103582	84822.5	115726	2.78858e+06	7.38738e+06	6.28824e+06	296551	87487
2-Hexyl-3-methylenesuccinic acid	C11 H18 O4	214.12	11.326			Fatty Acyls	Fatty acids and conjugates	InChI=1S/C11H18O4/c1-3-4-5-6-7-9(11(14)15)8(2)10(12)13/h9H,2-7H2,1H3,(H,12,13)(H,14,15)	0.044	0.0323962	165511	652636	184935	130294	192431	4.19305e+06	1.10356e+07	9.45718e+06	495643	167229
		116.01	3.569						0.06	0.000191417	880371	1.00738e+06	646133	2.05529e+06	1.4715e+06	1.038e+07	2.16134e+07	2.23067e+07	3.67469e+06	1.67433e+07
N-{[4-(2,5-Dioxo-2,5-dihydro-1H-pyrrol-1-yl)phenyl]sulfonyl}acetamide	C12 H10 N2 O5 S	294.031	4.835						0.083	0.0361782	374313	254850	1.26144e+06	175967	2.47673e+06	4.74808e+06	2.57272e+06	4.60862e+06	4.51147e+06	3.636e+06
(Phenylsulfonyl)acetonitrile	C8 H7 N O2 S	181.02	6.105			Benzene and substituted derivatives	Benzenesulfonyl compounds	InChI=1S/C8H7NO2S/c9-6-7-12(10,11)8-4-2-1-3-5-8/h1-5H,7H2	0.094	0.0465206	320746	1.5869e+06	1.78606e+06	340388	1.05909e+07	3.20202e+07	4.009e+06	1.21497e+07	1.85605e+07	1.6793e+07
N-[(2-Benzoylhydrazino)carbonothioyl]benzamide	C15 H13 N3 O2 S	299.073	6.105						0.094	0.0486493	760878	3.49478e+06	2.98015e+06	1.00144e+06	2.13426e+07	6.31244e+07	8.03122e+06	2.3072e+07	3.59864e+07	3.16309e+07
Methylhippuric acid	C10 H11 N O3	193.073	5.204	72.9	HMDB00859	Carboxylic acids and derivatives	Amino acids, peptides, and analogues	InChI=1S/C10H11NO3/c1-7(10(13)14)11-9(12)8-5-3-2-4-6-8/h2-7H,1H3,(H,11,12)(H,13,14)	0.1	0.0111104	386910	512662	1.48283e+06	327178	469397	8.16961e+06	1.35843e+06	5.37046e+06	2.08187e+06	4.70939e+06
δ-Valerolactam	C5 H9 N O	99.0689	4.176	92.9	HMDB0011749	Piperidines	Piperidinones	InChI=1S/C5H9NO/c7-5-3-1-2-4-6-5/h1-4H2,(H,6,7)	0.11	0.00198983	4.05253e+07	8.82893e+07	2.09667e+08	6.06474e+07	1.03582e+08	8.05051e+08	2.55332e+08	1.11756e+09	2.2099e+09	1.53185e+08
2-Methyl-5-nitro-1-{2-[phenyl(2-thienyl)methoxy]ethyl}-1H-imidazole	C17 H17 N3 O3 S	343.099	4.952						0.121	0.00415249	385324	177491	1.11416e+06	262160	1.19719e+06	5.42177e+06	3.18028e+06	2.7448e+06	2.69504e+06	6.09079e+06
D-2,3-Dihydroxypropanoic acid	C3 H6 O4	106.025	1.245	80.7	C00258	Organooxygen compounds	Carbohydrates and carbohydrate conjugates	InChI=1S/C3H6O4/c4-1-2(5)3(6)7/h2,4-5H,1H2,(H,6,7)/t2-/m1/s1	0.195	0.0135315	5.95085e+06	6.65419e+06	1.32582e+07	8.39595e+06	4.13998e+07	6.94902e+07	2.77805e+07	3.88963e+07	5.2151e+07	4.30247e+07
L-Lactic acid	C3 H6 O3	90.0312	1.135		C00186	Hydroxy acids and derivatives	Alpha hydroxy acids and derivatives	InChI=1S/C3H6O3/c1-2(4)3(5)6/h2,4H,1H3,(H,5,6)	0.268	7.70021e-07	6.52065e+06	4.07137e+06	7.05914e+06	5.70086e+06	6.44354e+06	1.91027e+07	2.86211e+07	2.3836e+07	3.12635e+07	2.40606e+07
2,3,4,5,6,7,8-Heptahydroxyoctanal	C8 H16 O8	240.084	1.129			Organooxygen compounds	Organooxygen compounds	InChI=1S/C8H16O8/c9-1-3(11)5(13)7(15)8(16)6(14)4(12)2-10/h1,3-8,10-16H,2H2	0.268	7.70021e-07	6.52065e+06	4.07137e+06	7.05914e+06	5.70086e+06	6.44354e+06	1.91027e+07	2.86211e+07	2.3836e+07	3.12635e+07	2.40606e+07
4-Hydroxyphenylpyruvate	C9 H8 O4	180.042	1.34		C01179	Benzene and substituted derivatives	Phenylpyruvic acid derivatives	InChI=1S/C9H8O4/c10-7-3-1-6(2-4-7)5-8(11)9(12)13/h1-4,10H,5H2,(H,12,13)	0.298	0.035922	1.90909e+07	1.83477e+07	2.76231e+07	1.11981e+07	4.84644e+07	1.18283e+08	3.76963e+07	7.55623e+07	5.54891e+07	6.40619e+07
dihydroxyphenylalanine	C9 H11 N O4	197.069	1.342		C00355	Carboxylic acids and derivatives	Amino acids, peptides, and analogues	InChI=1S/C9H11NO4/c10-6(9(13)14)3-5-1-2-7(11)8(12)4-5/h1-2,4,6,11-12H,3,10H2,(H,13,14)	0.298	0.035922	1.90909e+07	1.83477e+07	2.76231e+07	1.11981e+07	4.84644e+07	1.18283e+08	3.76963e+07	7.55623e+07	5.54891e+07	6.40619e+07
	C18 H29 N2 O7 P S	448.143	1.239						0.314	0.0115125	436736	1.12424e+06	2.18423e+06	2.02501e+06	4.79169e+06	8.19205e+06	4.52021e+06	7.15346e+06	5.83084e+06	6.45768e+06
Phthaldialdehyde	C8 H6 O2	134.037	2.032	59.2	D03470	Benzene and substituted derivatives	Benzoyl derivatives	InChI=1S/C8H6O2/c9-5-7-3-1-2-4-8(7)6-10/h1-6H	0.362	0.0270324	8.09798e+06	6.67024e+06	1.00825e+07	4.54991e+06	2.12803e+07	3.74127e+07	2.02509e+07	2.60544e+07	1.70381e+07	2.23867e+07
NP-021030	C9 H8 O4	180.042	2.035	67.7					0.366	0.0400771	8.57259e+07	8.05059e+07	1.09017e+08	5.14453e+07	2.1379e+08	3.93323e+08	1.70942e+08	2.97761e+08	2.01865e+08	2.34221e+08
Acetophenone	C8 H8 O	120.058	5.63	74.9	C07113	Organooxygen compounds	Carbonyl compounds	InChI=1S/C8H8O/c1-7(9)8-5-3-2-4-6-8/h2-6H,1H3	0.381	0.0197167	5.26923e+07	3.62904e+07	3.99074e+07	6.8516e+07	5.47258e+07	1.38236e+08	1.52641e+08	8.47762e+07	1.22997e+08	1.52821e+08
(2E)-5-Hydroxy-2-pentenenitrile	C5 H7 N O	97.0531	4.517			Organic cyanides	Organonitrogen compounds	InChI=1S/C5H7NO/c6-4-2-1-3-5-7/h1-2,7H,3,5H2/b2-1+	0.386	0.0109374	7.08957e+06	9.27096e+06	1.28435e+07	6.96139e+06	9.67122e+06	2.99371e+07	1.23682e+07	2.35231e+07	2.40249e+07	4.20615e+07
N-Acetyltyramine	C10 H13 N O2	179.095	5.63	96.9		Phenols	1-hydroxy-2-unsubstituted benzenoids	InChI=1S/C10H13NO2/c1-8(12)11-7-6-9-2-4-10(13)5-3-9/h2-5,13H,6-7H2,1H3,(H,11,12)	0.389	0.020032	7.38579e+07	4.82297e+07	5.64283e+07	1.01609e+08	7.88578e+07	1.9001e+08	2.25666e+08	1.16572e+08	1.81436e+08	2.27077e+08
pro-thr	C9 H16 N2 O4	216.111	3.649		HMDB0029027	Carboxylic acids and derivatives	Amino acids, peptides, and analogues	InChI=1S/C9H16N2O4/c1-5(12)7(9(14)15)11-8(13)6-3-2-4-10-6/h5-7,10,12H,2-4H2,1H3,(H,11,13)(H,14,15)	0.422	0.0415738	1.0818e+07	4.90124e+06	5.48058e+06	9.02765e+06	3.77818e+06	2.17265e+07	1.29758e+07	1.48946e+07	1.26244e+07	9.33376e+06
Protocatechuic aldehyde	C7 H6 O3	138.032	2.035			Organooxygen compounds	Carbonyl compounds	InChI=1S/C7H6O3/c8-4-5-1-2-6(9)7(10)3-5/h1-4,9-10H	0.431	0.048843	1.21994e+07	1.11657e+07	1.38352e+07	7.21036e+06	2.6368e+07	4.63671e+07	2.10244e+07	3.32559e+07	2.32149e+07	2.82949e+07
N2-Acetyl-L-ornithine	C7 H14 N2 O3	174.1	1.256		C00437	Carboxylic acids and derivatives	Amino acids, peptides, and analogues	InChI=1S/C7H14N2O3/c1-5(10)9-6(7(11)12)3-2-4-8/h6H,2-4,8H2,1H3,(H,9,10)(H,11,12)/t6-/m0/s1	0.46	0.00986024	5.15071e+07	2.79154e+07	2.87041e+07	4.52337e+07	2.01638e+07	9.29828e+07	6.24055e+07	6.09859e+07	6.07741e+07	6.54903e+07
	C7 H10 N9 O5 P S2	394.997	1.796						0.523	0.000145165	3.93131e+06	2.94362e+06	3.09883e+06	3.23257e+06	4.13003e+06	6.18031e+06	5.87798e+06	7.00426e+06	5.70886e+06	6.26322e+06
Citric acid	C6 H8 O7	192.026	1.27	83.3	C00158	Carboxylic acids and derivatives	Tricarboxylic acids and derivatives	InChI=1S/C6H8O7/c7-3(8)1-6(13,5(11)12)2-4(9)10/h13H,1-2H2,(H,7,8)(H,9,10)(H,11,12)	0.553	0.0458556	8.44536e+07	7.07181e+07	7.89222e+07	7.17656e+07	1.11903e+08	1.56408e+08	1.42841e+08	1.62366e+08	1.0493e+08	9.29049e+07
		146.02	1.271						0.553	0.0458556	8.44536e+07	7.07181e+07	7.89222e+07	7.17656e+07	1.11903e+08	1.56408e+08	1.42841e+08	1.62366e+08	1.0493e+08	9.29049e+07
L-Histidine	C6 H9 N3 O2	155.07	1.078	96.1	C00135	Carboxylic acids and derivatives	Amino acids, peptides, and analogues	InChI=1S/C6H9N3O2/c7-5(6(10)11)1-4-2-8-3-9-4/h2-3,5H,1,7H2,(H,8,9)(H,10,11)/t5-/m0/s1	0.572	0.00252669	4.13411e+08	4.73471e+08	2.4567e+08	4.08453e+08	3.58264e+08	5.58408e+08	4.97298e+08	7.14284e+08	7.42632e+08	7.88722e+08
L-Histidine	C6 H9 N3 O2	155.068	1.067	88.9	C00135	Carboxylic acids and derivatives	Amino acids, peptides, and analogues	InChI=1S/C6H9N3O2/c7-5(6(10)11)1-4-2-8-3-9-4/h2-3,5H,1,7H2,(H,8,9)(H,10,11)/t5-/m0/s1	0.651	0.000767174	5.23835e+08	5.60871e+08	3.46178e+08	5.46683e+08	5.4067e+08	7.33592e+08	6.5376e+08	8.3018e+08	8.62902e+08	9.07927e+08
Phenylmethylsulfonyl fluoride	C7 H7 F O2 S	174.015	1.269			Benzenoids	Benzene and substituted derivatives	InChI=1S/C7H7FO2S/c8-11(9,10)6-7-4-2-1-3-5-7/h1-5H,6H2	0.656	0.0299078	1.23125e+07	1.53115e+07	1.38428e+07	1.31215e+07	1.41926e+07	2.51264e+07	1.99858e+07	2.76561e+07	2.109e+07	1.72781e+07
Imidazoleacetic acid	C5 H6 N2 O2	126.043	1.185	67.6	C02835	Carboxylic acids and derivatives	Amino acids, peptides, and analogues	InChI=1S/C5H6N2O2/c8-5(9)1-4-2-6-3-7-4/h2-3H,1H2,(H,6,7)(H,8,9)	0.656	0.00585239	3.34895e+07	3.84063e+07	3.4375e+07	4.17035e+07	3.27761e+07	4.49988e+07	5.24115e+07	5.67077e+07	3.90083e+07	5.74652e+07
		94.0518	1.062						0.661	0.0039819	2.07562e+07	2.16566e+07	1.40015e+07	2.48414e+07	2.33259e+07	2.75077e+07	2.66009e+07	3.27427e+07	4.02656e+07	4.0145e+07
2-Amino-4-methylpyrimidine	C5 H7 N3	92.0379	1.078	68.6		Diazines	Pyrimidines and pyrimidine derivatives	InChI=1S/C5H7N3/c1-4-2-3-7-5(6)8-4/h2-3H,1H3,(H2,6,7,8)	0.688	0.005436	2.93394e+08	3.10013e+08	1.77144e+08	2.94234e+08	2.28325e+08	3.75782e+08	3.22148e+08	4.62993e+08	4.2654e+08	5.22787e+08
2-Amino-4-methylpyrimidine	C5 H7 N3	68.0379	1.081	69.9		Diazines	Pyrimidines and pyrimidine derivatives	InChI=1S/C5H7N3/c1-4-2-3-7-5(6)8-4/h2-3H,1H3,(H2,6,7,8)	0.688	0.005436	2.93394e+08	3.10013e+08	1.77144e+08	2.94234e+08	2.28325e+08	3.75782e+08	3.22148e+08	4.62993e+08	4.2654e+08	5.22787e+08
2-Amino-4-methylpyrimidine	C5 H7 N3	109.064	1.084	68.6		Diazines	Pyrimidines and pyrimidine derivatives	InChI=1S/C5H7N3/c1-4-2-3-7-5(6)8-4/h2-3H,1H3,(H2,6,7,8)	0.688	0.005436	2.93394e+08	3.10013e+08	1.77144e+08	2.94234e+08	2.28325e+08	3.75782e+08	3.22148e+08	4.62993e+08	4.2654e+08	5.22787e+08
THTC	C5 H8 O2 S	132.025	1.796			Thiolanes		InChI=1S/C5H8O2S/c6-5(7)4-2-1-3-8-4/h4H,1-3H2,(H,6,7)	0.766	0.0428015	3.68818e+08	2.61362e+08	3.2172e+08	2.98909e+08	3.50959e+08	4.6304e+08	4.20088e+08	4.73074e+08	3.55319e+08	4.03048e+08
	C14 H13 Cl N4 P2 S	366.003	5.962						1.168	0.0459652	1.23345e+07	9.98966e+06	9.31544e+06	8.4607e+06	8.82427e+06	4.34216e+06	8.84012e+06	6.04703e+06	7.97564e+06	8.37226e+06
7-Methylguanine	C6 H7 N5 O	165.065	2.09	90.7	C02242	Imidazopyrimidines	Purines and purine derivatives	InChI=1S/C6H7N5O/c1-11-2-8-4-3(11)5(12)10-6(7)9-4/h2H,1H3,(H3,7,9,10,12)	1.274	0.0454722	1.35166e+07	2.58492e+07	2.41491e+07	1.68454e+07	1.50977e+07	9.93309e+06	1.51803e+07	8.83825e+06	1.35717e+07	1.32274e+07
Boc-Lys-OH	C11 H22 N2 O4	246.158	1.923			Carboxylic acids and derivatives	Amino acids, peptides, and analogues	InChI=1S/C11H22N2O4/c1-11(2,3)17-10(16)13-8(9(14)15)6-4-5-7-12/h8H,4-7,12H2,1-3H3,(H,13,16)(H,14,15)/t8-/m0/s1	1.451	0.0298254	7.09059e+06	6.50014e+06	7.03526e+06	8.55124e+06	1.03036e+07	3.28024e+06	5.38021e+06	4.88782e+06	4.29168e+06	6.21492e+06
(2S)-2-{[(tert-butoxy)carbonyl]amino}-5-methoxy-5-oxopentanoic acid	C11 H19 N O6	261.121	2.297			Carboxylic acids and derivatives	Amino acids, peptides, and analogues	InChI=1S/C11H19NO6/c1-11(2,3)18-10(16)12-7(9(14)15)5-6-8(13)17-4/h7H,5-6H2,1-4H3,(H,12,16)(H,14,15)/t7-/m0/s1	1.554	0.0477756	9.58645e+06	8.84033e+06	9.72833e+06	7.22132e+06	8.55682e+06	6.15236e+06	8.41711e+06	5.69003e+06	4.73862e+06	4.77393e+06
tert-butyl 4-aminobutanoate	C8 H17 N O2	159.126	1.767			Piperidines	Piperidines	InChI=1S/C8H17NO2/c1-8(2,3)11-7(10)5-4-6-9/h4-6,9H2,1-3H3	1.583	0.0390043	1.73415e+07	1.84645e+07	1.46218e+07	1.36474e+07	2.12373e+07	1.09546e+07	1.42306e+07	1.25843e+07	1.02714e+07	8.6938e+06
trp-pro-cys-gly	C21 H27 N5 O5 S	461.174	1.165						1.604	0.0269065	4.11407e+07	3.53784e+07	3.34281e+07	3.14457e+07	2.16915e+07	1.10819e+07	2.10012e+07	1.9928e+07	2.08403e+07	2.65225e+07
1-ACETYL-2-CARBOXYPIPERIDINE	C8 H13 N O3	171.09	1.773			Carboxylic acids and derivatives	Amino acids, peptides, and analogues	InChI=1S/C8H13NO3/c1-6(10)9-5-3-2-4-7(9)8(11)12/h7H,2-5H2,1H3,(H,11,12)/t7-/m0/s1	1.637	0.000861354	1.09285e+08	7.09394e+07	6.28468e+07	7.31441e+07	9.1855e+07	5.04626e+07	4.46834e+07	5.19732e+07	3.34506e+07	3.31341e+07
Acetyl-L-carnitine	C9 H17 N O4	203.116	1.765	98.7	C02571	Fatty Acyls	Fatty acid esters	InChI=1S/C9H17NO4/c1-7(11)14-8(5-9(12)13)6-10(2,3)4/h8H,5-6H2,1-4H3/t8-/m1/s1	1.637	0.000861354	1.09285e+08	7.09394e+07	6.28468e+07	7.31441e+07	9.1855e+07	5.04626e+07	4.46834e+07	5.19732e+07	3.34506e+07	3.31341e+07
	C28 H19 Cl O4 S3	550.014	5.963						1.69	0.0159559	2.40577e+07	2.49733e+07	2.01945e+07	2.03891e+07	2.07876e+07	1.22998e+07	2.05448e+07	1.21646e+07	1.03379e+07	1.87729e+07
Valine	C5 H11 N O2	117.079	1.18	87.7	C16436	Carboxylic acids and derivatives	Amino acids, peptides, and analogues	InChI=1S/C5H11NO2/c1-3(2)4(6)5(7)8/h3-4H,6H2,1-2H3,(H,7,8)/t4-/m0/s1	1.709	0.0105787	8.14502e+08	9.6606e+08	1.10445e+09	8.82443e+08	1.19132e+09	5.65274e+08	6.96459e+08	7.86175e+08	5.04974e+08	5.3573e+08
Acetyl-L-carnitine	C9 H17 N O4	171.09	1.268	97.4	C02571	Fatty Acyls	Fatty acid esters	InChI=1S/C9H17NO4/c1-7(11)14-8(5-9(12)13)6-10(2,3)4/h8H,5-6H2,1-4H3/t8-/m1/s1	1.718	0.00179886	2.52864e+08	1.52501e+08	1.29097e+08	1.57334e+08	1.52869e+08	1.11741e+08	8.89681e+07	1.13913e+08	8.08158e+07	8.07691e+07
N-acetyl-LL-2,6-diaminopimelic acid	C9 H16 N2 O5	232.106	2.204			Carboxylic acids and derivatives	Amino acids, peptides, and analogues	InChI=1S/C9H16N2O5/c1-5(12)11-7(9(15)16)4-2-3-6(10)8(13)14/h6-7H,2-4,10H2,1H3,(H,11,12)(H,13,14)(H,15,16)/t6-,7-/m0/s1	1.747	0.0223796	2.02926e+07	2.09959e+07	1.66076e+07	2.09912e+07	2.24179e+07	8.73056e+06	1.03125e+07	1.75286e+07	1.50347e+07	1.20147e+07
	C6 H21 N6 O2 P	240.147	1.327						1.768	0.0320808	8.57023e+06	8.059e+06	9.03976e+06	9.16211e+06	6.35144e+06	4.84629e+06	7.24145e+06	5.03759e+06	4.18415e+06	3.72986e+06
BOC-THR(ME)-OH	C10 H19 N O5	233.126	4.179			Carboxylic acids and derivatives	Amino acids, peptides, and analogues	InChI=1S/C10H19NO5/c1-6(15-5)7(8(12)13)11-9(14)16-10(2,3)4/h6-7H,1-5H3,(H,11,14)(H,12,13)/t6-,7+/m1/s1	1.801	0.00952293	1.13148e+07	8.6845e+06	1.54082e+07	1.22769e+07	1.02986e+07	6.63056e+06	9.22258e+06	6.28222e+06	5.27891e+06	5.2046e+06
MFCD00025556	C8 H14 N2 O5	218.09	1.263			Carboxylic acids and derivatives	Amino acids, peptides, and analogues	InChI=1S/C8H14N2O5/c1-4(9)7(13)10-5(8(14)15)2-3-6(11)12/h4-5H,2-3,9H2,1H3,(H,10,13)(H,11,12)(H,14,15)/t4-,5-/m0/s1	1.829	0.0119406	1.49445e+07	1.48988e+07	1.67207e+07	1.70387e+07	1.92738e+07	6.66087e+06	5.79202e+06	1.14568e+07	1.19666e+07	9.14223e+06
L-Carnitine	C7 H15 N O3	161.105	1.157	99	C15025	Organonitrogen compounds	Quaternary ammonium salts	InChI=1S/C7H15NO3/c1-8(2,3)5-6(9)4-7(10)11/h6,9H,4-5H2,1-3H3/t6-/m0/s1	1.892	0.0102522	4.61693e+08	4.5649e+08	4.05128e+08	3.47759e+08	3.0442e+08	2.14113e+08	1.87932e+08	2.83396e+08	2.35684e+08	1.44602e+08
carisoprodol	C12 H24 N2 O4	260.174	3.351		C07927	Carboxylic acids and derivatives	Amino acids, peptides, and analogues	InChI=1S/C12H24N2O4/c1-5-6-12(4,7-17-10(13)15)8-18-11(16)14-9(2)3/h9H,5-8H2,1-4H3,(H2,13,15)(H,14,16)	1.93	0.0202561	1.71125e+07	1.73036e+07	1.41024e+07	2.55893e+07	1.95633e+07	6.78335e+06	8.96659e+06	1.1821e+07	6.9487e+06	1.02659e+07
	C H3 Cl2 N7 O	198.977	1.078						1.946	0.00565824	1.27656e+07	1.17875e+07	1.41988e+07	1.49654e+07	8.80823e+06	2.71762e+06	9.25182e+06	5.18998e+06	6.55887e+06	6.86251e+06
	C6 H N3 O3	163.001	1.075						1.951	0.00304227	5.56644e+07	6.81539e+07	5.96382e+07	5.97892e+07	4.02848e+07	1.21039e+07	3.75733e+07	3.05609e+07	3.19596e+07	2.67914e+07
	C6 H6 N10 O5 S2	361.997	5.957						1.988	0.00405066	8.89729e+06	6.75608e+06	5.04875e+06	8.45361e+06	4.01757e+06	3.39902e+06	2.69144e+06	2.85036e+06	5.22592e+06	4.12542e+06
	C11 H26 N6 O8 S	402.151	1.084						2.166	0.0429251	7.7367e+06	6.84064e+06	5.72065e+06	5.14723e+06	2.79291e+06	979388	2.64085e+06	2.96923e+06	3.65583e+06	1.91471e+06
	C15 H26 N5 O11 P	483.135	1.165						2.227	0.00345818	9.82482e+08	9.82245e+08	8.76479e+08	9.44679e+08	4.56636e+08	1.87863e+08	5.11911e+08	4.02562e+08	4.24218e+08	4.28405e+08
2-Aminooctanedioic acid	C8 H15 N O4	189.1	1.813	62.7		Carboxylic acids and derivatives	Amino acids, peptides, and analogues	InChI=1S/C8H15NO4/c9-6(8(12)13)4-2-1-3-5-7(10)11/h6H,1-5,9H2,(H,10,11)(H,12,13)	2.292	0.0225148	1.15653e+07	1.25371e+07	1.3194e+07	1.02573e+07	1.39737e+07	5.47065e+06	4.84321e+06	7.75319e+06	1.04304e+07	2.27675e+06
2-Amino-3-(3-hydroxy-5-tert-butylisoxazol-4-yl)propionic acid	C10 H16 N2 O4	228.111	1.739			Carboxylic acids and derivatives	Amino acids, peptides, and analogues	InChI=1S/C10H16N2O4/c1-10(2,3)7-5(8(13)12-16-7)4-6(11)9(14)15/h6H,4,11H2,1-3H3,(H,12,13)(H,14,15)	2.347	0.000595785	8.85854e+06	1.15329e+07	6.58339e+06	1.49806e+07	8.80352e+06	3.65389e+06	4.36947e+06	3.77419e+06	4.0666e+06	3.32224e+06
Acetylcholine	C7 H15 N O2	145.11	1.223	70.5	C01996	Organonitrogen compounds	Quaternary ammonium salts	InChI=1S/C7H16NO2/c1-7(9)10-6-5-8(2,3)4/h5-6H2,1-4H3/q+1	2.383	0.0299942	3.40269e+07	2.17816e+07	3.55027e+07	3.39362e+07	2.14022e+07	9.5304e+06	1.67143e+07	9.93526e+06	2.31273e+07	1.42432e+07
NEP	C6 H11 N O	113.084	1.221			Pyrrolidines	N-alkylpyrrolidines	InChI=1S/C6H11NO/c1-2-7-5-3-4-6(7)8/h2-5H2,1H3	2.383	0.0281078	3.40269e+07	2.17816e+07	3.55027e+07	3.39362e+07	2.19584e+07	9.5304e+06	1.67143e+07	9.93526e+06	2.31273e+07	1.42432e+07
	C H N5 O4 S	178.975	1.072						2.406	0.000275417	2.83762e+07	3.15622e+07	3.02103e+07	2.28116e+07	1.32755e+07	7.04095e+06	1.2688e+07	1.19722e+07	1.13107e+07	1.17927e+07
2-Amino-3-(3-hydroxy-5-tert-butylisoxazol-4-yl)propionic acid	C10 H16 N2 O4	228.111	1.265			Carboxylic acids and derivatives	Amino acids, peptides, and analogues	InChI=1S/C10H16N2O4/c1-10(2,3)7-5(8(13)12-16-7)4-6(11)9(14)15/h6H,4,11H2,1-3H3,(H,12,13)(H,14,15)	2.489	0.00281801	2.79629e+07	3.38687e+07	1.54594e+07	3.04775e+07	1.86486e+07	1.04773e+07	1.19266e+07	1.17634e+07	9.83247e+06	1.12335e+07
6-Acetamido-2-oxohexanoic acid	C8 H13 N O4	187.085	1.259		C05548	Keto acids and derivatives	Medium-chain keto acids and derivatives	InChI=1S/C8H13NO4/c1-6(10)9-5-3-2-4-7(11)8(12)13/h2-5H2,1H3,(H,9,10)(H,12,13)	2.489	0.00281801	2.79629e+07	3.38687e+07	1.54594e+07	3.04775e+07	1.86486e+07	1.04773e+07	1.19266e+07	1.17634e+07	9.83247e+06	1.12335e+07
6-(3-Methylpiperidino)[1,2,4]triazolo[4,3-b]pyridazine	C11 H15 N5	217.131	3.809	53.8					2.599	0.00130454	8.43384e+06	8.00389e+06	7.8568e+06	7.54237e+06	7.46014e+06	2.91337e+06	1.55422e+06	3.02257e+06	6.85562e+06	4.0801e+06
	C8 H18 N6 O4 P2	324.085	1.128						2.612	0.00790989	1.31822e+07	1.25944e+07	1.22452e+07	1.49928e+07	6.74419e+06	3.08859e+06	9.46094e+06	4.82112e+06	4.75022e+06	6.15954e+06
Dihydrothymine	C5 H8 N2 O2	128.059	1.764	66.6	C00906	Diazines	Pyrimidines and pyrimidine derivatives	InChI=1S/C5H8N2O2/c1-3-2-6-5(9)7-4(3)8/h3H,2H2,1H3,(H2,6,7,8,9)	2.648	0.0357124	1.73683e+08	1.54695e+08	2.42767e+08	1.25519e+08	1.80817e+08	5.6828e+07	6.55874e+07	3.0414e+07	9.01655e+07	1.20165e+08
Pyruvic acid	C3 H4 O3	88.0147	2.725	78.3	C00022	Keto acids and derivatives	Alpha-keto acids and derivatives	InChI=1S/C3H4O3/c1-2(4)3(5)6/h1H3,(H,5,6)	2.709	0.0113983	1.88909e+08	1.03083e+08	1.38348e+08	2.44628e+08	8.40959e+07	3.97038e+07	5.10759e+07	7.5388e+07	6.57871e+07	4.23995e+07
		148.036	2.722						2.709	0.0113983	1.88909e+08	1.03083e+08	1.38348e+08	2.44628e+08	8.40959e+07	3.97038e+07	5.10759e+07	7.5388e+07	6.57871e+07	4.23995e+07
Methyl N~2~-acetyl-L-lysinate	C9 H18 N2 O3	202.132	4.041			Carboxylic acids and derivatives	Amino acids, peptides, and analogues	InChI=1S/C9H18N2O3/c1-7(12)11-8(9(13)14-2)5-3-4-6-10/h8H,3-6,10H2,1-2H3,(H,11,12)/t8-/m0/s1	3.258	4.8697e-06	5.46591e+06	3.58479e+06	3.88665e+06	4.0475e+06	3.04056e+06	1.05808e+06	1.58101e+06	1.56896e+06	1.19298e+06	958442
6-Acrylamidohexanoic Acid	C9 H15 N O3	185.105	4.042			Fatty Acyls	Fatty acids and conjugates	InChI=1S/C9H15NO3/c1-2-8(11)10-7-5-3-4-6-9(12)13/h2H,1,3-7H2,(H,10,11)(H,12,13)	3.258	4.8697e-06	5.46591e+06	3.58479e+06	3.88665e+06	4.0475e+06	3.04056e+06	1.05808e+06	1.58101e+06	1.56896e+06	1.19298e+06	958442
Ecgonine methyl ester	C10 H17 N O3	199.121	4.293		C12448	Tropane alkaloids		InChI=1S/C10H17NO3/c1-11-6-3-4-7(11)9(8(12)5-6)10(13)14-2/h6-9,12H,3-5H2,1-2H3/t6-,7+,8-,9+/m0/s1	3.7	5.18227e-05	1.71077e+07	1.84929e+07	1.19782e+07	1.23419e+07	1.82176e+07	3.35843e+06	3.54008e+06	5.75056e+06	7.37672e+06	4.62358e+06
	C6 H12 N2 O10 S	304.02	1.09						3.779	0.00209001	4.39249e+07	5.00399e+07	3.58742e+07	3.81232e+07	1.55974e+07	2.26681e+06	1.55161e+07	1.00895e+07	1.21192e+07	8.92897e+06
	C5 H10 N6 O6 S	282.038	1.111						4.288	0.00234953	5.13875e+07	5.78713e+07	4.20405e+07	4.43351e+07	1.30893e+07	2.15507e+06	1.55205e+07	1.03383e+07	1.39693e+07	8.3009e+06
(2-Methylcyclohexyl)sulfamic acid	C7 H15 N O3 S	193.077	2.12			Organic sulfuric acids and derivatives		InChI=1S/C7H15NO3S/c1-6-4-2-3-5-7(6)11-12(8,9)10/h6-7H,2-5H2,1H3,(H2,8,9,10)	5.164	0.0122091	3.74852e+06	9.26959e+06	8.94e+06	1.17193e+07	3.87844e+06	796018	3.06331e+06	2.11878e+06	822583	1.73111e+06
N-Carbamoylphenylalanine	C10 H12 N2 O3	208.085	1.271			Carboxylic acids and derivatives	Amino acids, peptides, and analogues	InChI=1S/C10H12N2O3/c11-10(15)12-8(9(13)14)6-7-4-2-1-3-5-7/h1-5,8H,6H2,(H,13,14)(H3,11,12,15)/t8-/m0/s1	5.244	9.51443e-07	1.96923e+07	1.25455e+07	8.91171e+06	1.76774e+07	7.3048e+06	1.52081e+06	2.84637e+06	2.52499e+06	1.09409e+06	2.39241e+06
Pyridoxal	C8 H9 N O3	167.058	1.271		C00250	Pyridines and derivatives	Pyridine carboxaldehydes	InChI=1S/C8H9NO3/c1-5-8(12)7(4-11)6(3-10)2-9-5/h2,4,10,12H,3H2,1H3	5.244	9.51443e-07	1.96923e+07	1.25455e+07	8.91171e+06	1.76774e+07	7.3048e+06	1.52081e+06	2.84637e+06	2.52499e+06	1.09409e+06	2.39241e+06
N,N-Bis(2-hydroxyethyl)isonicotinamide	C10 H14 N2 O3	210.1	1.989			Pyridines and derivatives	Pyridinecarboxylic acids and derivatives	InChI=1S/C10H14N2O3/c13-7-5-12(6-8-14)10(15)9-1-3-11-4-2-9/h1-4,13-14H,5-8H2	5.474	0.0106919	4.5377e+06	1.03875e+07	1.02917e+07	1.79242e+07	3.66906e+06	1.88007e+06	1.88613e+06	1.38814e+06	4.18404e+06	1.7333e+06
Glycyl-Phenylalanine	C11 H14 N2 O3	222.1	1.274		HMDB0028848	Carboxylic acids and derivatives	Amino acids, peptides, and analogues	InChI=1S/C11H14N2O3/c12-7-10(14)13-9(11(15)16)6-8-4-2-1-3-5-8/h1-5,9H,6-7,12H2,(H,13,14)(H,15,16)	5.891	4.81576e-08	2.57631e+07	1.32924e+07	1.65237e+07	1.88229e+07	1.70116e+07	2.80941e+06	1.75042e+06	2.88789e+06	4.56881e+06	3.26554e+06
Sulfolene	C4 H6 O2 S	118.009	5.957			Dihydrothiophenes		InChI=1S/C4H6O2S/c5-7(6)3-1-2-4-7/h1-2H,3-4H2	7.242	0.0395845	3.12756e+06	2.7696e+06	3.82212e+06	4.11406e+06	1.75199e+06	1.1744e+06	358985	223528	431853	1.89737e+06
tert-butyl 5-formyl-2-pyridinylcarbamate	C11 H14 N2 O3	222.1	1.902			Pyridines and derivatives	Pyridine carboxaldehydes	InChI=1S/C11H14N2O3/c1-11(2,3)16-10(15)13-9-5-4-8(7-14)6-12-9/h4-7H,1-3H3,(H,12,13,15)	10.878	1.3328e-07	8.71261e+07	4.81723e+07	6.48256e+07	6.14874e+07	7.44719e+07	5.34152e+06	2.2715e+06	6.92572e+06	9.5854e+06	5.95914e+06
Methyl 2-diazoacetamidohexanoate	C9 H15 N3 O3	213.111	1.102			Carboxylic acids and derivatives	Amino acids, peptides, and analogues	InChI=1S/C9H15N3O3/c1-4-5-6-9(12-10,8(14)15-3)11-7(2)13/h4-6H2,1-3H3/p+1	57.418	1.55627e-06	1.1199e+07	5.23763e+07	8.05159e+07	6.64841e+07	3.07442e+07	860050	910264	1.65234e+06	912197	1.05703e+06
	C15 H20 N O8 P	373.092	6.748						76.83	1.9125e-07	8.0765e+06	1.11714e+07	7.15003e+06	1.48432e+07	3.09054e+07	519648	67040.7	628208	145404	58512.1
									279.278
					The significantly over- and down-accumulated metabolites in yeast treatments and control (water) are presented according to the Pichia kudriavzevii / control ratio and P-value, followed by the normalized peak area of each sample. The list of significantly altered metabolites includes the name, formula, calculated molecular weight, retention time (RT, in min), mzCloud score, and KEGG ID. Some meta…
