# Supplementary material for: Hemolymph metabolism of black soldier fly (Diptera: Stratiomyidae), response to different supplemental fungi
Source: J Insect Sci. 2024 May 7;24(3):5. doi: 10.1093/jisesa/ieae050 (PMC11075732; doi:10.1093/jisesa/ieae050)
Supplement: ieae050_suppl_Supplementary_Table_S3 [file ieae050_suppl_supplementary_table_s3.xlsx]

## Sheet: Sc vs C
Supplementary Table 3
Name	Formula	Calc. MW	RT [min]	mzCloud Best Match	KEGG ID	Class	Sub-class	InchI	Ratio: S. cerevisiae/Control	P-value: S. cerevisiae/Control	Norm. peak area of S. cerevisiae 1	Norm. peak area of S. cerevisiae 2	Norm. peak area of S. cerevisiae 3	Norm. peak area of S. cerevisiae 4	Norm. peak area of S. cerevisiae 5	Norm. peak area of Control	Norm. peak area of Control	Norm. peak area of Control	Norm. peak area of Control	Norm. peak area of Control
δ-Valerolactam	C5 H9 N O	99.0689	4.176	92.9	HMDB0011749	Piperidines	Piperidinones	InChI=1S/C5H9NO/c7-5-3-1-2-4-6-5/h1-4H2,(H,6,7)	0.051	4.86254e-05	2.61318e+07	2.47872e+07	4.0973e+07	5.58516e+07	4.88381e+07	8.05051e+08	2.55332e+08	1.11756e+09	2.2099e+09	1.53185e+08
		116.01	3.569						0.071	0.000231449	1.19124e+06	499271	1.21377e+06	3.619e+06	819808	1.038e+07	2.16134e+07	2.23067e+07	3.67469e+06	1.67433e+07
Methyl 5-[(methylsulfamoyl)methyl]-1H-indole-3-carboxylate	C12 H14 N2 O4 S	282.067	4.836			Indoles and derivatives	Indolecarboxylic acids and derivatives	InChI=1S/C12H14N2O4S/c1-13-19(16,17)7-8-3-4-11-9(5-8)10(6-14-11)12(15)18-2/h3-6,13-14H,7H2,1-2H3	0.117	0.0486078	327631	1.65676e+06	5.6496e+06	624166	45843	5.82071e+06	3.22073e+06	5.65475e+06	5.35454e+06	4.32653e+06
N-{[4-(2,5-Dioxo-2,5-dihydro-1H-pyrrol-1-yl)phenyl]sulfonyl}acetamide	C12 H10 N2 O5 S	294.031	4.835						0.129	0.0478544	297727	1.39884e+06	4.75163e+06	582090	72535.8	4.74808e+06	2.57272e+06	4.60862e+06	4.51147e+06	3.636e+06
	C29 H45 N4 O15 P3	782.21	1.178						0.3	0.0138704	4.32346e+06	3.6832e+06	1.07447e+07	6.52063e+06	3.22682e+06	2.82784e+07	1.24456e+07	1.40249e+07	1.49163e+07	1.44225e+07
4-Hydroxyphenylpyruvate	C9 H8 O4	180.042	1.34		C01179	Benzene and substituted derivatives	Phenylpyruvic acid derivatives	InChI=1S/C9H8O4/c10-7-3-1-6(2-4-7)5-8(11)9(12)13/h1-4,10H,5H2,(H,12,13)	0.303	0.0442286	1.93921e+07	4.17432e+07	5.67196e+07	1.57568e+07	8.79173e+06	1.18283e+08	3.76963e+07	7.55623e+07	5.54891e+07	6.40619e+07
dihydroxyphenylalanine	C9 H11 N O4	197.069	1.342		C00355	Carboxylic acids and derivatives	Amino acids, peptides, and analogues	InChI=1S/C9H11NO4/c10-6(9(13)14)3-5-1-2-7(11)8(12)4-5/h1-2,4,6,11-12H,3,10H2,(H,13,14)	0.303	0.0442286	1.93921e+07	4.17432e+07	5.67196e+07	1.57568e+07	8.79173e+06	1.18283e+08	3.76963e+07	7.55623e+07	5.54891e+07	6.40619e+07
D-Glycerate	C3 H6 O4	106.025	1.245	80.7	C00258	Organooxygen compounds	Carbohydrates and carbohydrate conjugates	InChI=1S/C3H6O4/c4-1-2(5)3(6)7/h2,4-5H,1H2,(H,6,7)/t2-/m1/s1	0.314	0.0164596	9.02507e+06	1.41612e+07	2.47133e+07	1.35071e+07	5.16422e+06	6.94902e+07	2.77805e+07	3.88963e+07	5.2151e+07	4.30247e+07
N-Acetyltyramine	C10 H13 N O2	179.095	5.63	96.9		Phenols	1-hydroxy-2-unsubstituted benzenoids	InChI=1S/C10H13NO2/c1-8(12)11-7-6-9-2-4-10(13)5-3-9/h2-5,13H,6-7H2,1H3,(H,11,12)	0.32	0.019041	2.06862e+08	6.45303e+07	6.0832e+07	4.63452e+07	4.12438e+07	1.9001e+08	2.25666e+08	1.16572e+08	1.81436e+08	2.27077e+08
Acetophenone	C8 H8 O	120.058	5.63	74.9	C07113	Organooxygen compounds	Carbonyl compounds	InChI=1S/C8H8O/c1-7(9)8-5-3-2-4-6-8/h2-6H,1H3	0.322	0.0191022	1.46445e+08	4.62048e+07	4.44748e+07	3.24838e+07	2.86167e+07	1.38236e+08	1.52641e+08	8.47762e+07	1.22997e+08	1.52821e+08
L-Lactic acid	C3 H6 O3	90.0312	1.135		C00186	Hydroxy acids and derivatives	Alpha hydroxy acids and derivatives	InChI=1S/C3H6O3/c1-2(4)3(5)6/h2,4H,1H3,(H,5,6)	0.338	5.42372e-05	7.81846e+06	8.12075e+06	9.70894e+06	5.82508e+06	1.54883e+07	1.91027e+07	2.86211e+07	2.3836e+07	3.12635e+07	2.40606e+07
2,3,4,5,6,7,8-Heptahydroxyoctanal	C8 H16 O8	240.084	1.129			Organooxygen compounds	Organooxygen compounds	InChI=1S/C8H16O8/c9-1-3(11)5(13)7(15)8(16)6(14)4(12)2-10/h1,3-8,10-16H,2H2	0.338	5.42372e-05	7.81846e+06	8.12075e+06	9.70894e+06	5.82508e+06	1.54883e+07	1.91027e+07	2.86211e+07	2.3836e+07	3.12635e+07	2.40606e+07
Norepinephrine	C8 H11 N O3	169.074	2.122	79.1	C00547	Phenols	Benzenediols	InChI=1S/C8H11NO3/c9-4-8(12)5-1-2-6(10)7(11)3-5/h1-3,8,10-12H,4,9H2/t8-/m0/s1	0.342	0.00829562	8.50087e+06	6.73371e+06	1.45678e+07	1.09153e+07	6.32198e+06	2.48465e+07	3.64699e+07	1.59368e+07	1.51474e+07	2.66869e+07
	C12 H25 O15 P	440.093	1.17						0.362	0.0185696	3.8163e+08	2.15077e+08	9.18103e+08	4.01791e+08	2.5825e+08	1.94706e+09	9.84303e+08	1.02326e+09	1.13326e+09	1.0556e+09
Phthaldialdehyde	C8 H6 O2	134.037	2.032	59.2	D03470	Benzene and substituted derivatives	Benzoyl derivatives	InChI=1S/C8H6O2/c9-5-7-3-1-2-4-8(7)6-10/h1-6H	0.37	0.0217489	8.29228e+06	1.16697e+07	2.14068e+07	7.17102e+06	2.9922e+06	3.74127e+07	2.02509e+07	2.60544e+07	1.70381e+07	2.23867e+07
	C5 H3 N2 O3 P	169.987	1.119						0.386	0.00808225	2.16453e+07	1.27155e+07	3.26884e+07	1.57546e+07	1.7415e+07	4.24674e+07	4.51473e+07	4.66541e+07	7.48811e+07	2.9413e+07
(2E)-5-Hydroxy-2-pentenenitrile	C5 H7 N O	97.0531	4.517			Organonitrogen compounds	Organic cyanides	InChI=1S/C5H7NO/c6-4-2-1-3-5-7/h1-2,7H,3,5H2/b2-1+	0.388	0.0283	1.82622e+07	9.10591e+06	9.92893e+06	9.32903e+06	7.13123e+06	2.99371e+07	1.23682e+07	2.35231e+07	2.40249e+07	4.20615e+07
Cystathionine	C7 H14 N2 O4 S	222.067	1.085	92.7	C00542	Carboxylic acids and derivatives	Amino acids, peptides, and analogues	InChI=1S/C7H14N2O4S/c8-4(6(10)11)1-2-14-3-5(9)7(12)13/h4-5H,1-3,8-9H2,(H,10,11)(H,12,13)	0.398	0.00393136	7.97155e+07	1.08771e+08	7.09945e+07	9.81512e+07	5.33259e+07	1.98152e+08	9.58843e+07	2.08598e+08	2.0025e+08	2.35961e+08
	C13 H27 O15 P	454.109	1.166						0.4	0.0480572	1.2311e+08	1.38639e+08	3.05272e+08	1.06644e+08	4.23889e+07	5.37259e+08	2.79117e+08	3.07439e+08	3.25974e+08	2.78509e+08
pro-thr	C9 H16 N2 O4	216.111	3.649			Carboxylic acids and derivatives	Amino acids, peptides, and analogues	InChI=1S/C9H16N2O4/c1-5(12)7(9(14)15)11-8(13)6-3-2-4-10-6/h5-7,10,12H,2-4H2,1H3,(H,11,13)(H,14,15)	0.401	0.046532	1.14099e+07	3.74282e+06	3.97182e+06	5.20693e+06	1.21218e+07	2.17265e+07	1.29758e+07	1.48946e+07	1.26244e+07	9.33376e+06
NP-021030	C9 H8 O4	180.042	2.035	67.7					0.406	0.0321279	9.49971e+07	1.3148e+08	2.21733e+08	7.60971e+07	3.27914e+07	3.93323e+08	1.70942e+08	2.97761e+08	2.01865e+08	2.34221e+08
	C16 H35 O9 P	402.2	4.671						0.417	0.00340408	2.43723e+06	3.20888e+06	1.81556e+06	1.96786e+06	1.44756e+06	4.72234e+06	4.87062e+06	2.96465e+06	5.02088e+06	4.16949e+06
Protocatechuic aldehyde	C7 H6 O3	138.032	2.035			Organooxygen compounds	Carbonyl compounds	InChI=1S/C7H6O3/c8-4-5-1-2-6(9)7(10)3-5/h1-4,9-10H	0.419	0.0281997	1.18641e+07	1.69272e+07	2.62733e+07	8.89455e+06	5.11542e+06	4.63671e+07	2.10244e+07	3.32559e+07	2.32149e+07	2.82949e+07
	C10 H18 N6 O6	318.129	4.509						0.444	0.0151356	2.59381e+06	1.83997e+06	737015	2.00504e+06	1.87571e+06	4.08916e+06	4.22657e+06	5.81458e+06	5.16513e+06	3.1542e+06
N2-Acetyl-L-ornithine	C7 H14 N2 O3	174.1	1.256			Carboxylic acids and derivatives	Amino acids, peptides, and analogues	InChI=1S/C7H14N2O3/c1-5(10)9-6(7(11)12)3-2-4-8/h6H,2-4,8H2,1H3,(H,9,10)(H,11,12)/t6-/m0/s1	0.498	0.0406492	4.73257e+07	3.06926e+07	3.10908e+07	2.82441e+07	5.93723e+07	9.29828e+07	6.24055e+07	6.09859e+07	6.07741e+07	6.54903e+07
	C7 H10 N9 O5 P S2	394.997	1.796						0.571	0.0053607	3.52591e+06	4.95257e+06	3.4848e+06	5.63664e+06	3.51696e+06	6.18031e+06	5.87798e+06	7.00426e+06	5.70886e+06	6.26322e+06
Citric acid	C6 H8 O7	192.026	1.27	83.3	C00158	Carboxylic acids and derivatives	Tricarboxylic acids and derivatives	InChI=1S/C6H8O7/c7-3(8)1-6(13,5(11)12)2-4(9)10/h13H,1-2H2,(H,7,8)(H,9,10)(H,11,12)	0.587	0.0493803	7.58464e+07	8.3826e+07	1.04052e+08	1.09669e+08	5.37422e+07	1.56408e+08	1.42841e+08	1.62366e+08	1.0493e+08	9.29049e+07
		146.02	1.271						0.587	0.0493803	7.58464e+07	8.3826e+07	1.04052e+08	1.09669e+08	5.37422e+07	1.56408e+08	1.42841e+08	1.62366e+08	1.0493e+08	9.29049e+07
		71.0743	1.754						0.639	0.00427425	7.12233e+08	4.35601e+08	7.36771e+08	5.8856e+08	4.5332e+08	9.76248e+08	7.59272e+08	9.26127e+08	9.2165e+08	7.90872e+08
5-Aminovaleric acid	C5 H11 N O2	117.078	1.291	75.6	138	Carboxylic acids and derivatives	Amino acids, peptides, and analogues	InChI=1S/C5H11NO2/c6-4-2-1-3-5(7)8/h1-4,6H2,(H,7,8)	0.646	0.00413415	2.41814e+07	1.90043e+07	2.16572e+07	2.25066e+07	1.7483e+07	3.6892e+07	3.73117e+07	3.2535e+07	2.76013e+07	3.35357e+07
	C15 H29 O18 P	528.109	1.177						0.689	0.00580712	1.24952e+07	8.37314e+06	1.09345e+07	1.58533e+07	1.4292e+07	1.78339e+07	1.89993e+07	1.74856e+07	2.3629e+07	1.81407e+07
Betaine	C5 H11 N O2	117.079	1.754	88.6	C00719	Carboxylic acids and derivatives	Amino acids, peptides, and analogues	InChI=1S/C5H11NO2/c1-6(2,3)4-5(7)8/h4H2,1-3H3	0.702	0.0284512	9.1127e+08	5.22373e+08	9.35818e+08	7.28876e+08	7.74057e+08	1.10193e+09	8.58625e+08	1.06032e+09	1.15551e+09	1.13724e+09
		71.0742	1.283						0.762	0.00843403	1.85105e+09	1.58842e+09	1.78379e+09	1.77115e+09	1.35566e+09	2.49621e+09	2.64852e+09	2.10986e+09	2.12704e+09	2.32413e+09
		120.041	1.764						0.763	0.0319872	3.69745e+07	3.14879e+07	2.28227e+07	3.7427e+07	2.76543e+07	4.77855e+07	4.03261e+07	3.62866e+07	4.12453e+07	4.14225e+07
		102.03	1.761						0.763	0.0319872	3.69745e+07	3.14879e+07	2.28227e+07	3.7427e+07	2.76543e+07	4.77855e+07	4.03261e+07	3.62866e+07	4.12453e+07	4.14225e+07
glu-asp	C9 H14 N2 O7	262.08	1.24			Peptidomimetics	Hybrid peptides	InChI=1S/C9H14N2O7/c10-4(1-2-6(12)13)8(16)11-5(9(17)18)3-7(14)15/h4-5H,1-3,10H2,(H,11,16)(H,12,13)(H,14,15)(H,17,18)/t4-,5-/m0/s1	1.203	0.0367378	1.17141e+07	1.43459e+07	1.08648e+07	1.0098e+07	9.8414e+06	8.50923e+06	9.48796e+06	1.00672e+07	8.06354e+06	9.03194e+06
trp-pro-cys-gly	C21 H27 N5 O5 S	461.174	1.165						1.378	0.0263432	3.49647e+07	2.87106e+07	2.70249e+07	2.79421e+07	4.41586e+07	1.10819e+07	2.10012e+07	1.9928e+07	2.08403e+07	2.65225e+07
	C6 H N3 O3	163.001	1.075						1.511	0.0439796	4.82601e+07	3.11364e+07	4.07803e+07	4.61732e+07	5.83831e+07	1.21039e+07	3.75733e+07	3.05609e+07	3.19596e+07	2.67914e+07
1-ACETYL-2-CARBOXYPIPERIDINE	C8 H13 N O3	171.09	1.773			Carboxylic acids and derivatives	Amino acids, peptides, and analogues	InChI=1S/C8H13NO3/c1-6(10)9-5-3-2-4-7(9)8(11)12/h7H,2-5H2,1H3,(H,11,12)/t7-/m0/s1	1.512	0.0136535	8.06775e+07	8.48625e+07	6.75717e+07	5.7074e+07	5.02991e+07	5.04626e+07	4.46834e+07	5.19732e+07	3.34506e+07	3.31341e+07
Acetyl-L-carnitine	C9 H17 N O4	203.116	1.765	98.7	C02571	Fatty Acyls	Fatty acid esters	InChI=1S/C9H17NO4/c1-7(11)14-8(5-9(12)13)6-10(2,3)4/h8H,5-6H2,1-4H3/t8-/m1/s1	1.512	0.0136535	8.06775e+07	8.48625e+07	6.75717e+07	5.7074e+07	5.02991e+07	5.04626e+07	4.46834e+07	5.19732e+07	3.34506e+07	3.31341e+07
5-Azido-3,7,9-trioxatricyclo[4.2.1.0~2,4~]nonane	C6 H7 N3 O3	169.049	1.126						1.551	0.00786068	3.85701e+07	6.59529e+07	6.3255e+07	3.84368e+07	4.37752e+07	2.25701e+07	4.16385e+07	2.96889e+07	2.59046e+07	2.82169e+07
	C H3 Cl2 N7 O	198.977	1.078						1.566	0.0219658	1.02727e+07	9.2251e+06	7.71364e+06	1.28763e+07	1.55147e+07	2.71762e+06	9.25182e+06	5.18998e+06	6.55887e+06	6.86251e+06
Acetyl-β-methylcholine	C8 H17 N O2	159.126	1.266	59.7	C07471	Organooxygen compounds	Carbonyl compounds	InChI=1S/C8H18NO2/c1-7(10)8(11-5)6-9(2,3)4/h8H,6H2,1-5H3/q+1	1.646	0.000276456	6.81119e+07	1.08846e+08	7.84577e+07	7.34618e+07	5.71862e+07	4.0729e+07	4.79584e+07	4.70209e+07	4.4636e+07	3.636e+07
	C28 H19 Cl O4 S3	550.014	5.963						1.686	0.0204392	2.07401e+07	2.05855e+07	2.07316e+07	2.09131e+07	2.57148e+07	1.22998e+07	2.05448e+07	1.21646e+07	1.03379e+07	1.87729e+07
1-Amino-3-methylcyclohexanecarboxylic acid	C8 H15 N O2	157.11	1.259			Carboxylic acids and derivatives	Amino acids, peptides, and analogues	InChI=1S/C8H15NO2/c1-6-3-2-4-8(9,5-6)7(10)11/h6H,2-5,9H2,1H3,(H,10,11)	1.698	0.0307319	1.32406e+07	2.09943e+07	1.73867e+07	1.75295e+07	1.82696e+07	1.03245e+07	1.80565e+07	8.50013e+06	9.00448e+06	1.11544e+07
Phosphocholine	C5 H14 N O4 P	183.066	1.123			Organonitrogen compounds	Quaternary ammonium salts	InChI=1S/C5H14NO4P/c1-6(2,3)4-5-10-11(7,8)9/h4-5H2,1-3H3,(H-,7,8,9)/p+1	1.711	0.00155685	2.78858e+09	3.2915e+09	3.13062e+09	2.31814e+09	2.67088e+09	1.19526e+09	2.10103e+09	1.69214e+09	1.29254e+09	1.63021e+09
	C10 H25 N3 O12 S	411.115	1.096						1.711	0.0145644	1.6954e+07	1.44231e+07	1.01377e+07	1.3566e+07	2.07554e+07	3.93169e+06	8.8339e+06	8.43086e+06	8.1577e+06	9.59575e+06
tert-butyl 4-aminobutanoate	C8 H17 N O2	159.126	1.767			Carboxylic acids and derivatives	Carboxylic acids and derivatives	InChI=1S/C8H17NO2/c1-8(2,3)11-7(10)5-4-6-9/h4-6,9H2,1-3H3	1.78	0.0011528	1.72143e+07	3.76462e+07	2.16325e+07	1.95019e+07	1.64176e+07	1.09546e+07	1.42306e+07	1.25843e+07	1.02714e+07	8.6938e+06
	C6 H6 N10 O5 S2	361.997	5.957						1.8	0.00839661	6.23285e+06	5.54499e+06	6.23366e+06	6.07268e+06	6.11667e+06	3.39902e+06	2.69144e+06	2.85036e+06	5.22592e+06	4.12542e+06
	C6 H21 N6 O2 P	240.147	1.327						1.826	0.0088564	7.02644e+06	8.85149e+06	1.43648e+07	6.25483e+06	1.1105e+07	4.84629e+06	7.24145e+06	5.03759e+06	4.18415e+06	3.72986e+06
	C15 H26 N5 O11 P	483.135	1.165						1.843	0.00679573	9.19684e+08	7.16972e+08	5.50594e+08	7.8165e+08	9.40704e+08	1.87863e+08	5.11911e+08	4.02562e+08	4.24218e+08	4.28405e+08
	C H N5 O4 S	178.975	1.072						1.953	0.000408139	2.39963e+07	2.30327e+07	2.19503e+07	2.09566e+07	2.7741e+07	7.04095e+06	1.2688e+07	1.19722e+07	1.13107e+07	1.17927e+07
Glycyl-Phenylalanine	C11 H14 N2 O3	222.1	1.274			Carboxylic acids and derivatives	Amino acids, peptides, and analogues	InChI=1S/C11H14N2O3/c12-7-10(14)13-9(11(15)16)6-8-4-2-1-3-5-8/h1-5,9H,6-7,12H2,(H,13,14)(H,15,16)	1.992	0.00306787	5.75315e+06	8.13467e+06	5.31936e+06	6.09276e+06	4.84255e+06	2.80941e+06	1.75042e+06	2.88789e+06	4.56881e+06	3.26554e+06
Boc-Lys-OH	C11 H22 N2 O4	246.158	1.923			Carboxylic acids and derivatives	Amino acids, peptides, and analogues	InChI=1S/C11H22N2O4/c1-11(2,3)17-10(16)13-8(9(14)15)6-4-5-7-12/h8H,4-7,12H2,1-3H3,(H,13,16)(H,14,15)/t8-/m0/s1	2.169	0.00018461	7.85982e+06	1.622e+07	1.06016e+07	1.0411e+07	1.57711e+07	3.28024e+06	5.38021e+06	4.88782e+06	4.29168e+06	6.21492e+06
Ecgonine methyl ester	C10 H17 N O3	199.121	4.293		C12448	Tropane alkaloids	InChI=1S/C10H17NO3/c1-11-6-3-4-7(11)9(8(12)5-6)10(13)14-2/h6-9,12H,3-5H2,1-2H3/t6-,7+,8-,9+/m0/s1		2.212	0.00754637	1.02284e+07	6.80977e+06	1.52091e+07	6.62244e+06	1.14557e+07	3.35843e+06	3.54008e+06	5.75056e+06	7.37672e+06	4.62358e+06
BOC-THR(ME)-OH	C10 H19 N O5	233.126	4.179			Carboxylic acids and derivatives	Amino acids, peptides, and analogues	InChI=1S/C10H19NO5/c1-6(15-5)7(8(12)13)11-9(14)16-10(2,3)4/h6-7H,1-5H3,(H,11,14)(H,12,13)/t6-,7+/m1/s1	2.35	0.00111284	1.47654e+07	1.01465e+07	9.5054e+06	1.58252e+07	1.94866e+07	6.63056e+06	9.22258e+06	6.28222e+06	5.27891e+06	5.2046e+06
indazolium-3-carboxylate	C8 H6 N2 O2	162.043	4.346			Nucleus of alkaloid nigellicine			2.425	0.0415939	4.53952e+06	4.43021e+06	3.22981e+06	7.04213e+06	5.797e+06	1.30081e+06	1.25217e+06	1.8723e+06	2.9752e+06	3.42665e+06
ATPA	C10 H16 N2 O4	228.111	1.265			Carboxylic acids and derivatives	Amino acids, peptides, and analogues	InChI=1S/C10H16N2O4/c1-10(2,3)7-5(8(13)12-16-7)4-6(11)9(14)15/h6H,4,11H2,1-3H3,(H,12,13)(H,14,15)	2.478	0.00181982	3.27521e+07	2.79543e+07	1.9214e+07	2.07151e+07	2.78333e+07	1.04773e+07	1.19266e+07	1.17634e+07	9.83247e+06	1.12335e+07
6-Acetamido-2-oxohexanoic acid	C8 H13 N O4	187.085	1.259		C05548	Keto acids and derivatives	Medium-chain keto acids and derivatives	InChI=1S/C8H13NO4/c1-6(10)9-5-3-2-4-7(11)8(12)13/h2-5H2,1H3,(H,9,10)(H,12,13)	2.478	0.00181982	3.27521e+07	2.79543e+07	1.9214e+07	2.07151e+07	2.78333e+07	1.04773e+07	1.19266e+07	1.17634e+07	9.83247e+06	1.12335e+07
ATPA	C10 H16 N2 O4	228.111	1.739			Carboxylic acids and derivatives	Amino acids, peptides, and analogues	InChI=1S/C10H16N2O4/c1-10(2,3)7-5(8(13)12-16-7)4-6(11)9(14)15/h6H,4,11H2,1-3H3,(H,12,13)(H,14,15)	2.525	0.000996057	1.09358e+07	8.00952e+06	9.53082e+06	7.16019e+06	1.16811e+07	3.65389e+06	4.36947e+06	3.77419e+06	4.0666e+06	3.32224e+06
	C8 H18 N6 O4 P2	324.085	1.128						2.66	0.00216811	1.22419e+07	1.48864e+07	1.20606e+07	1.28242e+07	1.40694e+07	3.08859e+06	9.46094e+06	4.82112e+06	4.75022e+06	6.15954e+06
N-Carbamoylphenylalanine	C10 H12 N2 O3	208.085	1.271			Carboxylic acids and derivatives	Amino acids, peptides, and analogues	InChI=1S/C10H12N2O3/c11-10(15)12-8(9(13)14)6-7-4-2-1-3-5-7/h1-5,8H,6H2,(H,13,14)(H3,11,12,15)/t8-/m0/s1	2.759	6.77209e-05	6.31611e+06	1.0251e+07	8.32547e+06	5.52906e+06	6.59987e+06	1.52081e+06	2.84637e+06	2.52499e+06	1.09409e+06	2.39241e+06
Pyridoxal	C8 H9 N O3	167.058	1.271		C00250	Pyridines and derivatives	Pyridine carboxaldehydes	InChI=1S/C8H9NO3/c1-5-8(12)7(4-11)6(3-10)2-9-5/h2,4,10,12H,3H2,1H3	2.759	6.77209e-05	6.31611e+06	1.0251e+07	8.32547e+06	5.52906e+06	6.59987e+06	1.52081e+06	2.84637e+06	2.52499e+06	1.09409e+06	2.39241e+06
Methyl N~2~-acetyl-L-lysinate	C9 H18 N2 O3	202.132	4.041			Carboxylic acids and derivatives	Amino acids, peptides, and analogues	InChI=1S/C9H18N2O3/c1-7(12)11-8(9(13)14-2)5-3-4-6-10/h8H,3-6,10H2,1-2H3,(H,11,12)/t8-/m0/s1	2.871	2.24022e-05	3.42522e+06	2.53524e+06	4.42265e+06	2.4376e+06	5.14345e+06	1.05808e+06	1.58101e+06	1.56896e+06	1.19298e+06	958442
6-Acrylamidohexanoic Acid	C9 H15 N O3	185.105	4.042			Fatty Acyls	Fatty acids and conjugates	InChI=1S/C9H15NO3/c1-2-8(11)10-7-5-3-4-6-9(12)13/h2H,1,3-7H2,(H,10,11)(H,12,13)	2.871	2.24022e-05	3.42522e+06	2.53524e+06	4.42265e+06	2.4376e+06	5.14345e+06	1.05808e+06	1.58101e+06	1.56896e+06	1.19298e+06	958442
	C6 H12 N2 O10 S	304.02	1.09						3.054	0.00706814	3.1004e+07	2.32187e+07	1.79278e+07	3.08169e+07	4.51834e+07	2.26681e+06	1.55161e+07	1.00895e+07	1.21192e+07	8.92897e+06
Valine	C5 H11 N O2	117.079	1.18	87.7	C16436	Carboxylic acids and derivatives	Amino acids, peptides, and analogues	InChI=1S/C5H11NO2/c1-3(2)4(6)5(7)8/h3-4H,6H2,1-2H3,(H,7,8)/t4-/m0/s1	3.067	4.85939e-06	1.73899e+09	1.22967e+09	1.73395e+09	1.45545e+09	2.44335e+09	5.65274e+08	6.96459e+08	7.86175e+08	5.04974e+08	5.3573e+08
tert-butyl 5-formyl-2-pyridinylcarbamate	C11 H14 N2 O3	222.1	1.902			Pyridines and derivatives	Pyridine carboxaldehydes	InChI=1S/C11H14N2O3/c1-11(2,3)16-10(15)13-9-5-4-8(7-14)6-12-9/h4-7H,1-3H3,(H,12,13,15)	3.292	0.00042444	1.7506e+07	3.05706e+07	1.49817e+07	1.96983e+07	1.96152e+07	5.34152e+06	2.2715e+06	6.92572e+06	9.5854e+06	5.95914e+06
	C5 H10 N6 O6 S	282.038	1.111						3.322	0.00539027	3.53922e+07	3.43415e+07	2.23985e+07	3.04707e+07	4.34847e+07	2.15507e+06	1.55205e+07	1.03383e+07	1.39693e+07	8.3009e+06
2,2'-[3-(2-Methoxyphenyl)-1,2-propanediyl]bis(1H-benzimidazole)	C24 H22 N4 O	382.181	27.57						4.339	0.041326	1.58512e+07	4.26836e+06	3.72147e+07	4.72933e+06	9.69011e+06	2.2332e+06	9.69588e+06	841148	1.63445e+06	3.05995e+06
Methyl 2-diazoacetamidohexanoate	C9 H15 N3 O3	213.111	1.102			Carboxylic acids and derivatives	Amino acids, peptides, and analogues	InChI=1S/C9H15N3O3/c1-4-5-6-9(12-10,8(14)15-3)11-7(2)13/h4-6H2,1-3H3/p+1	37.978	4.96451e-06	1.06747e+08	1.11644e+07	5.06232e+07	9.72785e+06	3.46437e+07	860050	910264	1.65234e+06	912197	1.05703e+06
	C15 H20 N O8 P	373.092	6.748						113.023	4.64038e-08	1.54767e+07	1.46329e+07	4.21567e+07	1.80002e+07	1.6434e+07	519648	67040.7	628208	145404	58512.1
The significantly over- and down-accumulated metabolites in yeast treatments and control (water) are presented according to the Saccharomyces cerevisiae /control ratio and P-value, followed by the normalized peak area of each sample. The list of significantly altered metabolites includes the name, formula, calculated molecular weight, retention time (RT, in min), mzCloud score, KEGG ID. Some meta…
